# Supplementary material for: Poly[4,4′-imino­dipyridinium [di-μ4-isophthalato-κ4 O:O′:O′′:O′′-di-μ3-iso­phthal­ato-κ3 O:O′:O′′;κ4 O:O′:O′′,O′′′-trizinc(II)] dihydrate]
Source: Acta Crystallogr Sect E Struct Rep Online. 2008 Nov 22;64(Pt 12):m1601. doi: 10.1107/S1600536808038373 (PMC2960139; doi:10.1107/S1600536808038373)
Supplement: Supplementary file 2 [file e-64-m1601-Isup2.hkl]

# 
# h,k,l, Fc-squared, Fo-squared, sigma(Fo-squared) and status flag 
# 
data_I
_shelx_title ' tri in P-1' 
_shelx_refln_list_code          4 
_shelx_F_calc_maximum      338.48 
_exptl_crystal_F_000      1072.00 
_reflns_d_resolution_high  0.7492 
 
loop_ 
 _symmetry_equiv_pos_as_xyz 
 'x, y, z' 
 '-x, -y, -z' 
 
_cell_length_a     9.5780 
_cell_length_b    10.2149 
_cell_length_c    21.2458 
_cell_angle_alpha  78.801 
_cell_angle_beta   86.868 
_cell_angle_gamma  87.773 
 
_shelx_F_squared_multiplier     1.000 
 
loop_ 
 _refln_index_h 
 _refln_index_k 
 _refln_index_l 
 _refln_F_squared_calc 
 _refln_F_squared_meas 
 _refln_F_squared_sigma 
 _refln_observed_status 
   1   0   0     3025.46     4139.62     62.22 o 
   2   0   0    45144.09    40650.64    365.71 o 
   3   0   0     4449.15     4081.17     46.31 o 
   4   0   0      452.30      428.75     12.06 o 
   5   0   0      233.90      301.87     21.37 o 
   6   0   0       55.74       83.43      7.25 o 
   7   0   0     2754.47     2969.85     58.43 o 
   8   0   0     7727.40     7748.55    154.73 o 
   9   0   0      106.61      136.30     20.96 o 
  10   0   0      225.96      230.14     27.21 o 
  11   0   0       98.22       83.10     19.96 o 
  12   0   0      282.05      296.04     30.93 o 
 -12   1   0      867.61      851.73     88.34 o 
 -11   1   0     2825.89     2887.58     94.98 o 
 -10   1   0      424.99      455.06     33.22 o 
  -9   1   0      171.12      226.57     26.49 o 
  -8   1   0       15.22       16.01     14.14 o 
  -7   1   0       48.80       38.99      9.45 o 
  -6   1   0      348.19      412.69     19.53 o 
  -5   1   0     2834.79     2899.70     39.67 o 
  -4   1   0     1233.05     1508.11     26.55 o 
  -3   1   0      295.17      313.61      8.24 o 
  -2   1   0       14.92       42.44      5.56 o 
  -1   1   0    25384.47    22371.35    477.62 o 
   0   1   0      375.93      490.32      9.01 o 
   1   1   0    15184.42    15778.38    198.08 o 
   2   1   0     4268.58     4780.56     51.02 o 
   3   1   0     2253.86     2014.03     27.82 o 
   4   1   0    15112.24    14203.08    150.17 o 
   5   1   0       58.27       83.80     11.05 o 
   6   1   0      125.14      155.61      9.87 o 
   7   1   0      971.90     1039.63     24.95 o 
   8   1   0      271.46      245.60     48.34 o 
   9   1   0     1334.52     1278.29     53.46 o 
  10   1   0       17.21       35.86     14.93 o 
  11   1   0      273.67      306.18     48.77 o 
  12   1   0        5.31       40.49     25.38 o 
 -12   2   0      112.93      161.64     51.40 o 
 -11   2   0     1191.41     1298.76     60.81 o 
 -10   2   0     3098.46     3045.00    115.49 o 
  -9   2   0        0.27        4.57     13.43 o 
  -8   2   0      609.17      652.62     29.81 o 
  -7   2   0     1345.70     1376.77     39.38 o 
  -6   2   0     2403.26     2515.47     52.04 o 
  -5   2   0      210.71      277.55     15.04 o 
  -4   2   0     1339.13     1442.26     48.97 o 
  -3   2   0     1504.86     1414.14     28.71 o 
  -2   2   0      608.67      640.63     16.20 o 
  -1   2   0      665.86      765.63     16.81 o 
   0   2   0     5981.45     5725.58     81.25 o 
   1   2   0      757.07      764.07     12.42 o 
   2   2   0     1971.11     2059.94     26.42 o 
   3   2   0      438.79      432.00     11.09 o 
   4   2   0      122.14       88.82      6.36 o 
   5   2   0     6849.66     6445.29     74.95 o 
   6   2   0      234.05      215.09     24.67 o 
   7   2   0      731.95      752.19     25.50 o 
   8   2   0     1200.39     1218.21     43.18 o 
   9   2   0      237.00      231.90     23.14 o 
  10   2   0     1031.01     1069.31     50.54 o 
  11   2   0       50.90       94.49     32.69 o 
  12   2   0       43.61       98.70     22.28 o 
 -12   3   0      155.98      232.81     61.30 o 
 -11   3   0     1128.03     1125.08     57.48 o 
 -10   3   0     1499.04     1530.95     65.73 o 
  -9   3   0     4439.89     4514.74     88.54 o 
  -8   3   0      561.95      593.93     27.93 o 
  -7   3   0     5428.76     5354.15     91.28 o 
  -6   3   0     7750.01     7497.87    110.27 o 
  -5   3   0      394.47      404.06     18.16 o 
  -4   3   0      596.27      599.41     20.15 o 
  -3   3   0       82.07       88.09      8.72 o 
  -2   3   0      185.90      197.35      7.39 o 
  -1   3   0       33.54       22.46      2.88 o 
   0   3   0     3185.16     3294.34     69.52 o 
   1   3   0     8697.60     9355.06    112.81 o 
   2   3   0      385.02      430.46     10.65 o 
   3   3   0      259.17      272.01      9.03 o 
   4   3   0      468.39      470.24     12.73 o 
   5   3   0      370.28      381.71     20.40 o 
   6   3   0     8996.95     8628.45    116.86 o 
   7   3   0      744.96      696.37     24.90 o 
   8   3   0     3806.22     4020.54     73.19 o 
   9   3   0      105.67      172.80     19.55 o 
  10   3   0      157.63      249.36     25.10 o 
  11   3   0       95.90      111.44     52.05 o 
  12   3   0      126.51      216.21     60.17 o 
 -11   4   0       86.50      141.90     47.10 o 
 -10   4   0     1513.20     1493.80     67.69 o 
  -9   4   0      502.06      513.42     27.76 o 
  -8   4   0    14508.64    13817.91    232.33 o 
  -7   4   0      588.10      625.09     27.71 o 
  -6   4   0    10990.98    10926.59    148.86 o 
  -5   4   0     7781.09     7656.59    108.79 o 
  -4   4   0      271.92      302.11     15.02 o 
  -3   4   0     6817.97     7064.24     76.91 o 
  -2   4   0      769.19      894.75     19.01 o 
  -1   4   0     6268.30     6447.80     79.27 o 
   0   4   0    12726.98    12756.39    129.34 o 
   1   4   0      142.19      180.58      7.35 o 
   2   4   0     2600.73     2556.17     34.71 o 
   3   4   0      864.14      888.19     18.28 o 
   4   4   0     1579.23     1840.91     30.00 o 
   5   4   0      644.25      610.47     16.30 o 
   6   4   0      422.94      468.56     19.38 o 
   7   4   0    14342.84    14281.71    182.16 o 
   8   4   0     1417.86     1466.06     40.19 o 
   9   4   0      247.84      312.09     19.26 o 
  10   4   0     2651.86     2730.53     84.87 o 
  11   4   0        6.23       30.41     19.77 o 
  12   4   0      139.23      205.93     31.40 o 
 -11   5   0       51.83      100.18     26.62 o 
 -10   5   0        7.10       -4.75     20.30 o 
  -9   5   0     1388.64     1323.25     45.16 o 
  -8   5   0      236.06      240.49     23.34 o 
  -7   5   0     1407.47     1489.84     43.02 o 
  -6   5   0     2382.61     2303.92     52.74 o 
  -5   5   0     2095.37     2068.57     46.52 o 
  -4   5   0     9394.85     9223.54    141.49 o 
  -3   5   0      372.72      538.61     32.71 o 
  -2   5   0     1141.18     1103.68     21.38 o 
  -1   5   0      110.23      129.13      7.37 o 
   0   5   0       39.78      116.69     20.18 o 
   1   5   0     3258.12     3602.79     45.91 o 
   2   5   0       69.47      120.23      8.96 o 
   3   5   0       61.85       73.35      6.14 o 
   4   5   0     2077.13     2026.48     33.27 o 
   5   5   0      137.10      174.86     12.02 o 
   6   5   0      449.30      438.85     19.39 o 
   7   5   0       63.29       74.48     10.26 o 
   8   5   0      164.67      172.89     14.94 o 
   9   5   0     3551.81     3552.12     73.26 o 
  10   5   0       18.05       29.85     17.56 o 
  11   5   0     3625.28     3588.19    104.90 o 
 -11   6   0      324.81      261.85     39.47 o 
 -10   6   0      165.98      191.87     34.12 o 
  -9   6   0        0.68        5.92     14.89 o 
  -8   6   0      352.43      376.19     27.39 o 
  -7   6   0      143.79      133.46     15.36 o 
  -6   6   0      323.46      342.62     20.43 o 
  -5   6   0     1972.59     1894.99     45.61 o 
  -4   6   0      585.77      671.82     24.03 o 
  -3   6   0     4609.91     4464.95     58.46 o 
  -2   6   0      384.89      400.64     13.64 o 
  -1   6   0     3164.79     3187.84     45.00 o 
   0   6   0     7511.75     7836.38     87.19 o 
   1   6   0       10.37       37.82      5.43 o 
   2   6   0      191.01      188.67      9.14 o 
   3   6   0        8.14       11.27      4.94 o 
   4   6   0       39.28       33.85      6.86 o 
   5   6   0      689.45      696.32     24.07 o 
   6   6   0      208.55      212.03     14.42 o 
   7   6   0       14.01        7.27      9.22 o 
   8   6   0      269.21      266.94     41.40 o 
   9   6   0      644.85      720.73     38.13 o 
  10   6   0      864.34      846.94     44.04 o 
  11   6   0       14.46       59.57     35.06 o 
 -10   7   0      121.89      166.64     38.43 o 
  -9   7   0      346.58      317.09     24.34 o 
  -8   7   0        0.45      -12.06     13.20 o 
  -7   7   0      398.86      432.57     24.73 o 
  -6   7   0      126.50      140.29     18.94 o 
  -5   7   0      228.63      253.85     16.61 o 
  -4   7   0     4792.14     4817.36     82.42 o 
  -3   7   0     1052.31     1050.27     42.13 o 
  -2   7   0     7773.17     7606.74    120.34 o 
  -1   7   0     5757.94     5709.07     95.78 o 
   0   7   0     5923.02     6034.11    124.79 o 
   1   7   0     5910.83     5714.29     87.94 o 
   2   7   0       12.29       15.55      9.57 o 
   3   7   0     2348.17     2204.64     47.55 o 
   4   7   0        9.93       -4.64      9.44 o 
   5   7   0       61.00       87.86     14.60 o 
   6   7   0     1292.02     1179.32     47.90 o 
   7   7   0       24.07       22.83     12.01 o 
   8   7   0        9.78       42.84     20.22 o 
   9   7   0        1.66       12.77     16.53 o 
  10   7   0        2.37      -19.40     19.40 o 
  -9   8   0       15.91       26.58     53.66 o 
  -8   8   0      463.02      425.52     36.66 o 
  -7   8   0        6.50      -12.51     16.70 o 
  -6   8   0      729.77      729.98     41.53 o 
  -5   8   0      199.99      228.52     39.79 o 
  -4   8   0      164.43      136.92     20.19 o 
  -3   8   0      773.89      854.58     39.68 o 
  -2   8   0       89.44      115.41     11.06 o 
  -1   8   0    12802.01    12555.08    164.58 o 
   0   8   0     6316.04     6225.40    159.37 o 
   1   8   0     1701.15     1651.55     42.06 o 
   2   8   0     2072.27     2108.13     48.81 o 
   3   8   0     1396.35     1417.95     51.04 o 
   4   8   0     1130.48     1189.69     47.54 o 
   5   8   0      393.59      371.32     61.35 o 
   6   8   0     1003.42      908.95     45.92 o 
   7   8   0     2659.99     2478.85     78.88 o 
   8   8   0       31.14       36.05     28.34 o 
   9   8   0      870.53      871.60     46.15 o 
  10   8   0      333.95      307.55     37.42 o 
  -8   9   0        1.20       22.46     25.22 o 
  -7   9   0     1933.88     1896.56     73.64 o 
  -6   9   0       58.73       22.30     17.10 o 
  -5   9   0       33.15       22.98     14.34 o 
  -4   9   0     1177.38     1132.94     60.76 o 
  -3   9   0      195.33      201.35     22.57 o 
  -2   9   0     1121.38     1105.45     47.47 o 
  -1   9   0       86.22      126.80     22.40 o 
   0   9   0       51.33       59.03      9.95 o 
   1   9   0     1799.96     1823.42     46.84 o 
   2   9   0        2.35        4.39     11.00 o 
   3   9   0     3731.06     3711.36    119.63 o 
   4   9   0     1067.14     1074.05     47.12 o 
   5   9   0     1602.30     1677.25    121.89 o 
   6   9   0     1223.33     1211.82     53.48 o 
   7   9   0       22.34       40.46     16.35 o 
   8   9   0      592.89      570.18     37.74 o 
   9   9   0       32.96       57.48     19.58 o 
  -7  10   0      137.74      150.87     34.79 o 
  -6  10   0     2903.95     2721.79     93.23 o 
  -5  10   0        3.01       13.28     16.40 o 
  -4  10   0        0.15       15.25     15.55 o 
  -3  10   0       46.98       79.78     22.53 o 
  -2  10   0       15.61        3.98     14.66 o 
  -1  10   0      510.37      523.16     33.20 o 
   0  10   0      368.90      361.06     21.32 o 
   1  10   0       59.36       84.71     12.92 o 
   2  10   0       36.19       27.80     12.89 o 
   3  10   0      241.68      254.07     24.01 o 
   4  10   0     1418.71     1552.59     60.53 o 
   5  10   0     1149.45     1141.02     52.93 o 
   6  10   0     1124.54     1073.19     79.47 o 
   7  10   0     1499.12     1551.70     65.10 o 
  -6  11   0       39.75       28.39     35.38 o 
  -5  11   0     1472.86     1541.88     67.12 o 
  -4  11   0      171.32      194.69     37.85 o 
  -3  11   0       27.34       44.76     17.38 o 
  -2  11   0      212.35      260.42     26.96 o 
  -1  11   0        4.34       -8.04     25.11 o 
   0  11   0     1336.33     1376.78     43.23 o 
   1  11   0      210.37      207.49     21.81 o 
   2  11   0        0.75       27.17     16.09 o 
   3  11   0      110.28      141.78     25.75 o 
   4  11   0       11.17       -6.23     21.29 o 
   5  11   0      631.56      607.58     38.43 o 
   6  11   0     2540.28     2419.07     84.94 o 
  -4  12   0      794.81      825.52     48.75 o 
  -3  12   0      159.61      174.30     26.06 o 
  -2  12   0      137.42      175.71     23.31 o 
  -1  12   0      172.95      205.11     50.86 o 
   0  12   0       58.81       90.55     20.12 o 
   1  12   0      217.63      272.03     26.36 o 
   2  12   0      671.61      744.29     41.39 o 
   3  12   0       84.98       90.90     34.84 o 
   4  12   0      945.94      953.32     50.80 o 
  -2  13   0      389.93      380.57     44.30 o 
  -1  13   0        7.05       12.26     30.00 o 
   2  13   0      493.18      475.85     42.15 o 
  -2 -13   1        4.30      -22.58     22.58 o 
   1 -13   1      217.73      285.61     41.19 o 
  -4 -12   1      408.56      342.52     31.44 o 
  -3 -12   1      131.65      159.76     27.85 o 
  -2 -12   1       66.34       87.25     17.53 o 
  -1 -12   1      124.00      117.79     20.06 o 
   0 -12   1     1268.36     1334.45     58.56 o 
   1 -12   1       16.23       21.00     19.50 o 
   2 -12   1      178.53      189.74     26.46 o 
   3 -12   1        2.73      -19.51     19.51 o 
  -6 -11   1     1278.52     1220.39     58.13 o 
  -5 -11   1     1009.94     1084.26     97.16 o 
  -4 -11   1      837.61      859.07     46.39 o 
  -3 -11   1        0.32       -8.81     22.37 o 
  -2 -11   1      239.20      246.35     24.59 o 
  -1 -11   1       31.48       23.00     12.62 o 
   0 -11   1      610.95      601.99     27.43 o 
   1 -11   1     1194.25     1167.56     52.35 o 
   2 -11   1        0.88       33.23     17.21 o 
   3 -11   1      103.04      126.43     20.76 o 
   4 -11   1        8.26       36.62     25.97 o 
   5 -11   1       10.41       17.14     20.79 o 
  -7 -10   1       51.45       67.28     35.54 o 
  -6 -10   1     1082.54     1141.01     66.35 o 
  -5 -10   1     1028.16     1073.16     50.90 o 
  -4 -10   1      362.13      379.13     29.41 o 
  -3 -10   1     1591.66     1651.53     61.13 o 
  -2 -10   1        5.41        1.83     12.65 o 
  -1 -10   1      494.88      555.43     26.27 o 
   0 -10   1      115.93      106.15     21.95 o 
   1 -10   1      364.48      373.93     28.59 o 
   2 -10   1      373.23      368.74     28.81 o 
   3 -10   1        4.57       -0.84     15.09 o 
   4 -10   1      829.84      828.77     44.79 o 
   5 -10   1      121.75       97.26     19.53 o 
   6 -10   1       38.34       68.42     20.01 o 
   7 -10   1      415.98      387.58     38.52 o 
  -9  -9   1       48.19       36.24     24.84 o 
  -8  -9   1        2.62       29.45     28.28 o 
  -7  -9   1       79.96       88.89     17.84 o 
  -6  -9   1       71.62       74.75     38.28 o 
  -5  -9   1      184.01      198.88     22.13 o 
  -4  -9   1     4768.54     4622.46    111.61 o 
  -3  -9   1        7.48       27.07     16.99 o 
  -2  -9   1     3798.19     3843.56     74.71 o 
  -1  -9   1     1563.36     1562.06     42.99 o 
   0  -9   1     2966.81     3001.41     63.22 o 
   1  -9   1     1803.07     1783.00     45.21 o 
   2  -9   1       14.27        3.44     13.13 o 
   3  -9   1       84.22       84.56     17.19 o 
   4  -9   1       92.89       85.97     18.34 o 
   5  -9   1      719.66      737.23     42.66 o 
   6  -9   1       75.85      175.71     38.50 o 
   7  -9   1        0.45        7.58     19.56 o 
   8  -9   1      120.41      129.85     26.73 o 
 -10  -8   1     1003.20      955.24     63.34 o 
  -9  -8   1     1043.27     1050.31     50.78 o 
  -8  -8   1      171.15      136.89     25.70 o 
  -7  -8   1       22.58       22.80     14.74 o 
  -6  -8   1     3891.26     3793.52     99.86 o 
  -5  -8   1      301.14      286.07     22.94 o 
  -4  -8   1       34.88       45.22     12.69 o 
  -3  -8   1       16.36       35.78      9.65 o 
  -2  -8   1       39.02       36.30      8.81 o 
  -1  -8   1     2247.79     2262.05     66.95 o 
   0  -8   1     8678.03     8597.51    131.55 o 
   1  -8   1      158.69      178.63     14.34 o 
   2  -8   1    11382.26    11442.68    152.79 o 
   3  -8   1      740.98      738.18     37.00 o 
   4  -8   1     3567.40     3428.50     91.49 o 
   5  -8   1        2.65      -10.58     13.54 o 
   6  -8   1       10.73       -8.13     20.70 o 
   7  -8   1      275.90      239.95     28.82 o 
   8  -8   1      204.64      208.48     28.68 o 
   9  -8   1      167.23       66.03     48.07 o 
 -10  -7   1     1042.25     1094.11     51.60 o 
  -9  -7   1       67.85       76.42     17.83 o 
  -8  -7   1       59.60       57.17     14.37 o 
  -7  -7   1      667.29      613.50     35.09 o 
  -6  -7   1        0.60       -2.53     11.45 o 
  -5  -7   1      607.39      555.13     31.59 o 
  -4  -7   1      207.79      277.59     22.18 o 
  -3  -7   1        1.21       -3.00      7.02 o 
  -2  -7   1      107.22       98.08     14.34 o 
  -1  -7   1      108.86      123.75     11.08 o 
   0  -7   1     5634.41     5499.94     85.83 o 
   1  -7   1     8676.04     8432.20    117.49 o 
   2  -7   1      316.44      305.49     35.30 o 
   3  -7   1     4227.93     4027.05     94.21 o 
   4  -7   1     1674.07     1625.45     56.53 o 
   5  -7   1      910.37      945.65     43.88 o 
   6  -7   1      736.10      719.29     40.43 o 
   7  -7   1        0.53        3.06     13.12 o 
   8  -7   1        3.68        1.20     13.66 o 
   9  -7   1       87.74       92.31     21.68 o 
  10  -7   1      228.75      236.02     33.83 o 
 -11  -6   1     1641.77     1854.24    115.49 o 
 -10  -6   1      123.55      117.87     38.50 o 
  -9  -6   1     1102.77     1142.25     49.22 o 
  -8  -6   1      235.92      245.57     30.33 o 
  -7  -6   1       45.91       77.89     16.51 o 
  -6  -6   1      765.16      848.26     38.45 o 
  -5  -6   1      273.63      258.68     20.32 o 
  -4  -6   1     1003.31     1046.80     29.56 o 
  -3  -6   1     1072.80     1115.25     23.22 o 
  -2  -6   1     1220.53     1213.81     23.23 o 
  -1  -6   1       16.28       28.75      4.33 o 
   0  -6   1     1407.13     1513.42     21.40 o 
   1  -6   1      333.22      332.28     11.76 o 
   2  -6   1     2629.15     2505.32     38.43 o 
   3  -6   1      304.04      348.85     12.58 o 
   4  -6   1     8350.93     8102.03    230.94 o 
   5  -6   1      908.18      896.71     29.92 o 
   6  -6   1      676.88      666.60     26.97 o 
   7  -6   1     1514.63     1576.07     45.59 o 
   8  -6   1       25.61       52.39     12.65 o 
   9  -6   1      609.19      614.67     31.19 o 
  10  -6   1       12.47       51.12     20.32 o 
  11  -6   1      125.37      142.59     31.94 o 
 -11  -5   1       48.01       77.19     19.92 o 
 -10  -5   1     1511.65     1692.74     63.51 o 
  -9  -5   1     2635.58     2675.04     61.74 o 
  -8  -5   1      527.03      533.34     25.56 o 
  -7  -5   1     9781.21     9758.26    136.56 o 
  -6  -5   1      116.27      127.73     11.83 o 
  -5  -5   1       11.05       14.39      6.12 o 
  -4  -5   1       98.21      134.82      8.39 o 
  -3  -5   1       51.66       81.70      6.52 o 
  -2  -5   1     3343.86     3722.24     71.41 o 
  -1  -5   1      447.47      523.50     18.07 o 
   0  -5   1     4857.55     4723.87     56.11 o 
   1  -5   1      341.34      328.62     10.77 o 
   2  -5   1      260.91      345.16     11.26 o 
   3  -5   1     3386.90     3409.96     45.86 o 
   4  -5   1      315.68      305.10     15.64 o 
   5  -5   1     2305.00     2236.04     48.94 o 
   6  -5   1     3101.96     3047.78     62.50 o 
   7  -5   1     1188.28     1193.55     38.32 o 
   8  -5   1     4706.32     4572.84     89.31 o 
   9  -5   1        3.67       11.03     13.52 o 
  10  -5   1      194.62      246.37     23.60 o 
  11  -5   1      423.20      466.94    127.97 o 
 -12  -4   1      110.50       90.76     32.69 o 
 -11  -4   1      102.00       49.33     19.71 o 
 -10  -4   1      101.77      139.26     22.96 o 
  -9  -4   1      869.89      930.90     34.23 o 
  -8  -4   1     7165.25     7080.03    109.73 o 
  -7  -4   1      968.74     1185.24     80.66 o 
  -6  -4   1    17570.99    17147.07    206.09 o 
  -5  -4   1      353.51      363.94     12.96 o 
  -4  -4   1     4779.18     5153.46     62.58 o 
  -3  -4   1       81.06       66.49      9.76 o 
  -2  -4   1       14.81       13.89      3.39 o 
  -1  -4   1     2417.24     2782.58     35.56 o 
   0  -4   1     3816.09     4127.20     48.33 o 
   1  -4   1     8847.27     8792.85    128.81 o 
   2  -4   1      909.50      858.93     17.07 o 
   3  -4   1     3230.27     3366.93     54.17 o 
   4  -4   1     2790.48     2925.78     40.25 o 
   5  -4   1       13.77        1.91      8.28 o 
   6  -4   1     2171.85     2117.95     49.08 o 
   7  -4   1     5837.38     5534.10     94.91 o 
   8  -4   1        6.93       35.01     15.35 o 
   9  -4   1     6331.49     6285.86    112.07 o 
  10  -4   1     1244.50     1327.37     61.07 o 
  11  -4   1      242.62      276.74     33.25 o 
 -12  -3   1       24.65       71.97     32.31 o 
 -11  -3   1      145.21      149.38     21.65 o 
 -10  -3   1      256.85      301.25     35.59 o 
  -9  -3   1      208.47      182.03     31.02 o 
  -8  -3   1     3662.84     3705.23     69.34 o 
  -7  -3   1     2311.94     2337.38     49.42 o 
  -6  -3   1      346.32      417.26     23.24 o 
  -5  -3   1     8583.72     8659.59    127.54 o 
  -4  -3   1     1528.01     1638.31     27.42 o 
  -3  -3   1     3437.33     3277.99     46.03 o 
  -2  -3   1    10512.70    10905.88    176.17 o 
  -1  -3   1       32.17       46.08      4.64 o 
   0  -3   1    16484.38    17902.60    385.10 o 
   1  -3   1        5.66       28.73      3.20 o 
   2  -3   1       19.64       20.83      5.71 o 
   3  -3   1        7.26       13.10      3.46 o 
   4  -3   1      672.11      736.99     22.45 o 
   5  -3   1        3.81        4.23      6.17 o 
   6  -3   1       77.77       72.37     17.13 o 
   7  -3   1     1455.08     1411.47     40.62 o 
   8  -3   1     1075.17     1067.42     36.37 o 
   9  -3   1       14.26       54.52     17.92 o 
  10  -3   1     3085.43     3016.66     95.53 o 
  11  -3   1     1899.87     1888.88    150.44 o 
 -12  -2   1       28.48       90.88     29.03 o 
 -11  -2   1      231.31      315.26     29.39 o 
 -10  -2   1      173.81      168.35     35.59 o 
  -9  -2   1      381.48      394.96     29.12 o 
  -8  -2   1     2204.11     2216.94     67.69 o 
  -7  -2   1      114.25      118.27     11.47 o 
  -6  -2   1       87.42       93.81      9.45 o 
  -5  -2   1        0.38       -2.85      5.65 o 
  -4  -2   1     6870.58     6889.75     76.20 o 
  -3  -2   1      921.86      886.89     16.93 o 
  -2  -2   1       14.34       12.73      3.50 o 
  -1  -2   1    30301.95    28973.78    456.66 o 
   0  -2   1       73.45       83.25      6.06 o 
   1  -2   1     6665.65     6343.94     72.66 o 
   2  -2   1      172.67      155.73     11.71 o 
   3  -2   1     1498.50     1675.91     23.87 o 
   4  -2   1      538.22      810.48     15.26 o 
   5  -2   1        6.26       -5.21     17.02 o 
   6  -2   1      390.98      400.70     19.67 o 
   7  -2   1       87.90      112.79     21.85 o 
   8  -2   1       11.99        3.02     10.50 o 
   9  -2   1      228.36      260.03     26.75 o 
  10  -2   1       82.71       97.66     22.53 o 
  11  -2   1     1733.54     1896.49     76.11 o 
  12  -2   1      643.29      641.14     44.07 o 
 -12  -1   1     1512.86     1480.55     64.98 o 
 -11  -1   1        3.78        9.95     18.06 o 
 -10  -1   1      135.99      138.80     27.31 o 
  -9  -1   1      427.35      423.13     58.61 o 
  -8  -1   1      363.40      376.70     27.74 o 
  -7  -1   1     4068.88     4224.56     79.56 o 
  -6  -1   1      159.87      162.22     10.54 o 
  -5  -1   1      180.40      204.31     10.14 o 
  -4  -1   1     1040.60     1004.93     25.98 o 
  -3  -1   1     2038.72     2257.79     30.31 o 
  -2  -1   1    12086.13    12365.93    195.42 o 
  -1  -1   1     3742.89     3411.08     38.14 o 
   0  -1   1    58315.94    49780.21   1566.08 o 
   1  -1   1     6658.60     6143.06     77.59 o 
   2  -1   1     7791.92     8129.09    178.61 o 
   3  -1   1      927.62      949.09     16.14 o 
   4  -1   1     2152.46     2336.87     32.33 o 
   5  -1   1      100.80       87.60      6.73 o 
   6  -1   1     3348.24     3391.24     60.75 o 
   7  -1   1        9.12       16.61     18.34 o 
   8  -1   1     3673.76     3512.91     84.29 o 
   9  -1   1      491.97      496.74     37.53 o 
  10  -1   1     1210.47     1177.24     55.17 o 
  11  -1   1      195.54      271.15     30.63 o 
  12  -1   1       74.17       71.24     23.63 o 
 -12   0   1     1158.91     1317.29     61.86 o 
 -11   0   1     2575.35     2722.80     89.99 o 
 -10   0   1      485.80      487.62     63.18 o 
  -9   0   1      310.95      342.28     40.11 o 
  -8   0   1     1325.05     1299.94     52.59 o 
  -7   0   1       86.78      132.03     20.53 o 
  -6   0   1    10456.90    10658.49    114.81 o 
  -5   0   1       93.78      138.11     25.24 o 
  -4   0   1     8542.58     9135.17    100.24 o 
  -3   0   1    14209.89    15996.54    154.33 o 
  -2   0   1      577.01      829.87     13.74 o 
  -1   0   1     1762.74     2562.91     27.70 o 
   1   0   1    36721.77    31082.92   1293.85 o 
   2   0   1    21286.24    20025.57    206.02 o 
   3   0   1    61663.01    62881.77    758.36 o 
   4   0   1    44924.64    44995.77    655.89 o 
   5   0   1      189.52      235.35     16.29 o 
   6   0   1       15.98       24.52      6.77 o 
   7   0   1       71.72      102.66     15.22 o 
   8   0   1      552.00      550.16     39.52 o 
   9   0   1       94.66       93.32     24.84 o 
  10   0   1      101.34      149.79     21.19 o 
  11   0   1      301.98      383.90     56.40 o 
  12   0   1      222.85      282.08     35.65 o 
 -12   1   1       10.99       61.34     23.39 o 
 -11   1   1     3201.46     3302.02    101.49 o 
 -10   1   1     2867.28     2883.80     91.02 o 
  -9   1   1      170.93      247.53     25.81 o 
  -8   1   1      508.50      505.86     27.04 o 
  -7   1   1     2101.05     2065.08     48.20 o 
  -6   1   1      188.31      202.78     11.87 o 
  -5   1   1      940.34     1073.42     37.19 o 
  -4   1   1     1007.58     1173.58     32.87 o 
  -3   1   1      680.57      829.68     14.39 o 
  -2   1   1     6432.18     6679.71     80.27 o 
  -1   1   1     1310.81     1333.50     25.11 o 
   0   1   1      869.05     1109.17     13.64 o 
   1   1   1      307.87      425.34      9.81 o 
   2   1   1      427.75      324.59     11.21 o 
   3   1   1    17490.15    16799.28    158.65 o 
   4   1   1     2044.65     2156.92     35.75 o 
   5   1   1    28569.49    28787.46    513.43 o 
   6   1   1      432.98      420.48     14.36 o 
   7   1   1      689.26      671.00     24.05 o 
   8   1   1      982.29     1035.86     46.09 o 
   9   1   1       50.25       55.96     24.20 o 
  10   1   1      577.77      591.16     52.85 o 
  11   1   1      346.11      376.34     58.71 o 
  12   1   1        0.41       46.41     30.11 o 
 -12   2   1       39.28       21.27     23.08 o 
 -11   2   1     1441.19     1448.65     65.20 o 
 -10   2   1       37.45       86.36     19.84 o 
  -9   2   1     2433.01     2451.97     59.85 o 
  -8   2   1      309.61      315.22     20.90 o 
  -7   2   1     4129.95     4081.89     75.00 o 
  -6   2   1     3753.49     3787.30     67.62 o 
  -5   2   1      106.43      154.31     11.85 o 
  -4   2   1     1562.58     1766.75     36.15 o 
  -3   2   1     1595.52     1454.65     40.91 o 
  -2   2   1     3825.31     4230.68     69.62 o 
  -1   2   1      907.33      772.28     12.62 o 
   0   2   1      397.06      362.80      9.31 o 
   1   2   1     3152.49     3105.26     38.19 o 
   2   2   1     1626.39     1770.64     23.38 o 
   3   2   1      956.39      779.45     14.70 o 
   4   2   1      375.03      294.06     10.11 o 
   5   2   1       12.99       16.71      4.54 o 
   6   2   1    13581.45    13594.74    141.76 o 
   7   2   1     1396.25     1469.75     36.89 o 
   8   2   1     4589.35     4460.14     85.62 o 
   9   2   1     1278.84     1353.86     52.99 o 
  10   2   1       64.92      119.90     35.16 o 
  11   2   1       60.95       77.52     43.77 o 
  12   2   1       11.53       52.91     29.25 o 
 -12   3   1       23.30       34.63     44.09 o 
 -11   3   1      159.50      206.84     33.60 o 
 -10   3   1      591.17      538.33     46.78 o 
  -9   3   1      238.93      241.59     25.99 o 
  -8   3   1    12023.68    11793.37    167.02 o 
  -7   3   1      777.81      860.00     31.37 o 
  -6   3   1     4009.15     3900.01    108.38 o 
  -5   3   1     9317.95     9163.98    123.34 o 
  -4   3   1      240.81      247.47     13.11 o 
  -3   3   1     5542.35     5519.42     76.00 o 
  -2   3   1      378.69      394.93      9.61 o 
  -1   3   1      119.03      185.61      6.84 o 
   0   3   1   114567.16   101607.68   1913.94 o 
   1   3   1      865.88      908.47     16.01 o 
   2   3   1        2.21        6.21      2.63 o 
   3   3   1      358.47      449.58     11.24 o 
   4   3   1      281.29      255.90      8.94 o 
   5   3   1     4150.62     4056.58     79.69 o 
   6   3   1      138.29      117.97     10.67 o 
   7   3   1     3565.08     3630.62     66.00 o 
   8   3   1     5921.08     6076.55     97.37 o 
   9   3   1       27.46       42.28     13.82 o 
  10   3   1     3809.49     3763.81    102.44 o 
  11   3   1        5.21       72.09     68.02 o 
  12   3   1      229.49      287.79     48.98 o 
 -11   4   1      787.03      807.84     48.48 o 
 -10   4   1      126.17       90.66     13.57 o 
  -9   4   1     2559.33     2529.95     63.97 o 
  -8   4   1       85.60       96.15     14.34 o 
  -7   4   1     3372.75     3423.93     69.56 o 
  -6   4   1     3210.25     3142.99     62.83 o 
  -5   4   1     4456.30     4509.02     74.76 o 
  -4   4   1     9119.62     8385.97    208.78 o 
  -3   4   1      831.80      822.12     24.71 o 
  -2   4   1     3857.72     3858.08     46.87 o 
  -1   4   1      565.05      721.25     15.25 o 
   0   4   1      346.60      411.08     13.68 o 
   1   4   1     1499.86     1374.14     22.33 o 
   2   4   1       81.81       80.94      6.16 o 
   3   4   1      108.78      117.57      8.30 o 
   4   4   1     2924.65     2959.24     40.54 o 
   5   4   1      164.84      263.31     13.85 o 
   6   4   1     2626.00     2767.54     54.22 o 
   7   4   1     1881.78     1939.43     45.47 o 
   8   4   1     1004.28     1065.68     33.99 o 
   9   4   1     4586.06     4561.39     84.50 o 
  10   4   1      351.23      383.97     29.38 o 
  11   4   1     2527.11     2585.75     86.45 o 
  12   4   1      214.64      318.63     36.56 o 
 -11   5   1      255.49      343.38     56.03 o 
 -10   5   1      136.61      153.82     18.97 o 
  -9   5   1       29.92        9.00     27.34 o 
  -8   5   1      324.97      344.17     23.26 o 
  -7   5   1        0.91        3.47     10.03 o 
  -6   5   1      168.74      194.62     15.37 o 
  -5   5   1     7083.51     6720.99    107.67 o 
  -4   5   1      121.71      180.85     12.83 o 
  -3   5   1    11466.26    11342.65    133.82 o 
  -2   5   1     1759.77     1803.43     29.27 o 
  -1   5   1     3393.66     3342.28     44.22 o 
   0   5   1     5469.86     5419.56     63.18 o 
   1   5   1       43.95      254.75     20.32 o 
   2   5   1     3007.30     3180.75     42.96 o 
   3   5   1       16.61       81.61      6.32 o 
   4   5   1       83.69      100.66      7.42 o 
   5   5   1     1208.00     1184.84     31.26 o 
   6   5   1      239.04      254.34     15.30 o 
   7   5   1      286.39      297.71     16.65 o 
   8   5   1      228.12      235.66     16.93 o 
   9   5   1     1425.25     1433.76     43.19 o 
  10   5   1     1905.93     2046.80     75.11 o 
  11   5   1        2.54       75.23     19.79 o 
  12   5   1      976.94     1007.50     64.84 o 
 -11   6   1       12.44       13.76     28.60 o 
 -10   6   1      114.13       77.92     17.93 o 
  -9   6   1      360.02      345.48     24.41 o 
  -8   6   1        0.80       32.06     13.36 o 
  -7   6   1      712.11      730.46     30.58 o 
  -6   6   1      286.67      318.33     19.49 o 
  -5   6   1       95.23       96.62     13.40 o 
  -4   6   1     2016.40     1930.10     44.20 o 
  -3   6   1      552.51      550.87     15.62 o 
  -2   6   1     4522.22     4464.02     57.50 o 
  -1   6   1     7029.26     6941.77     80.09 o 
   0   6   1     8379.03     8761.68     96.13 o 
   1   6   1      493.94      386.24     12.41 o 
   2   6   1      107.32      115.14     16.75 o 
   3   6   1     4687.16     4954.64     63.08 o 
   4   6   1      648.69      715.82     30.96 o 
   5   6   1       46.02       44.01      7.84 o 
   6   6   1      585.03      588.90     23.73 o 
   7   6   1       72.58       94.64     11.39 o 
   8   6   1      521.66      502.13     24.01 o 
   9   6   1       99.18      104.26     14.07 o 
  10   6   1      342.09      310.78     47.21 o 
  11   6   1      155.75      166.25     46.35 o 
 -10   7   1        4.07       12.22     36.24 o 
  -9   7   1      212.76      211.28     29.60 o 
  -8   7   1      672.11      602.20     37.74 o 
  -7   7   1        1.13       37.56     18.79 o 
  -6   7   1     2022.88     1952.19     57.29 o 
  -5   7   1     1256.14     1308.47     38.54 o 
  -4   7   1       20.80       48.39      9.29 o 
  -3   7   1        4.62        9.88      7.64 o 
  -2   7   1        1.69       13.99      5.55 o 
  -1   7   1    13505.01    13601.27    258.83 o 
   0   7   1     9682.27     9675.99    163.20 o 
   1   7   1      576.47      579.13     22.02 o 
   2   7   1    10494.40    10242.59    136.73 o 
   3   7   1      393.62      379.10     18.64 o 
   4   7   1     4797.81     4957.42    107.72 o 
   5   7   1      292.53      310.69     24.72 o 
   6   7   1       38.22       47.98     12.54 o 
   7   7   1      607.50      625.80     35.00 o 
   8   7   1       69.14       97.30     17.68 o 
   9   7   1      678.29      632.43     37.54 o 
  10   7   1      121.90      103.00     22.32 o 
  -9   8   1       23.37       18.15     23.44 o 
  -8   8   1        4.80       -7.38     39.63 o 
  -7   8   1      273.09      288.15     29.40 o 
  -6   8   1        6.93       15.45     21.83 o 
  -5   8   1     1128.23     1137.33     49.56 o 
  -4   8   1     1413.39     1413.83     98.45 o 
  -3   8   1      388.82      419.74     28.00 o 
  -2   8   1     1637.29     1666.47     40.21 o 
  -1   8   1     1123.33     1105.91     32.60 o 
   0   8   1     7510.68     7203.76    107.14 o 
   1   8   1    12565.79    12620.26    165.66 o 
   2   8   1     1070.50     1141.79     34.10 o 
   3   8   1    13000.28    13292.07    222.57 o 
   4   8   1     3935.92     3851.69     95.18 o 
   5   8   1      678.65      710.16     39.04 o 
   6   8   1      736.30      776.58     40.44 o 
   7   8   1      551.97      524.33     57.16 o 
   8   8   1      310.54      296.83     33.77 o 
   9   8   1      246.79      292.67     27.96 o 
  10   8   1      111.93       80.33     25.49 o 
  -8   9   1     1437.04     1444.95     66.91 o 
  -7   9   1       62.14       59.15     26.88 o 
  -6   9   1     2672.30     2518.48     83.33 o 
  -5   9   1      708.88      701.43     42.91 o 
  -4   9   1       35.66       48.05     15.67 o 
  -3   9   1      428.89      410.26     28.32 o 
  -2   9   1      104.79      108.76     29.68 o 
  -1   9   1      424.71      478.58     21.98 o 
   0   9   1     1840.61     1909.66     47.14 o 
   1   9   1      142.10      175.10     14.65 o 
   2   9   1        7.59        1.41     11.05 o 
   3   9   1        2.06        0.55     33.28 o 
   4   9   1     4015.83     4035.27    173.40 o 
   5   9   1     1370.94     1379.15     55.52 o 
   6   9   1      636.14      597.29     40.92 o 
   7   9   1     1992.63     2027.14     73.48 o 
   8   9   1       98.92      103.35     20.59 o 
   9   9   1      109.66      148.39     22.58 o 
  -7  10   1     3125.14     3141.89    101.13 o 
  -6  10   1      192.76      232.83     28.35 o 
  -5  10   1     3382.31     3277.43     98.13 o 
  -4  10   1       37.10       40.30     18.04 o 
  -3  10   1      886.05      891.82     44.81 o 
  -2  10   1       76.29       96.00     16.43 o 
  -1  10   1      296.03      305.77     22.20 o 
   0  10   1       47.20       68.64     13.38 o 
   1  10   1      168.09      209.21     17.67 o 
   2  10   1        8.06       -0.50     12.31 o 
   3  10   1      388.70      350.69     26.59 o 
   4  10   1      102.53      107.02     16.63 o 
   5  10   1       74.33       88.29     23.77 o 
   6  10   1     2546.59     2431.13     82.66 o 
   7  10   1       28.10       21.27     17.49 o 
   8  10   1      888.09      898.44     49.36 o 
  -6  11   1     3323.45     3122.17    101.50 o 
  -5  11   1      772.06      765.79     45.97 o 
  -4  11   1      855.52      891.00     48.34 o 
  -3  11   1     1515.66     1486.81     61.35 o 
  -2  11   1       15.12       25.71     16.18 o 
  -1  11   1       65.43      110.80     48.98 o 
   0  11   1      330.27      405.21     23.29 o 
   1  11   1        5.04       11.03     13.33 o 
   2  11   1      262.48      294.49     24.20 o 
   3  11   1      104.31      133.24     39.90 o 
   4  11   1      579.29      525.43     35.49 o 
   5  11   1       39.01       64.16     17.68 o 
   6  11   1      178.98      192.08     26.67 o 
  -4  12   1     1175.56     1178.53     58.46 o 
  -3  12   1      225.87      263.79     53.98 o 
  -2  12   1     1582.51     1566.89     64.72 o 
  -1  12   1       69.43       91.26     20.41 o 
   0  12   1      385.39      383.97     45.22 o 
   1  12   1        1.10        9.57     15.83 o 
   2  12   1       39.73       72.51     18.80 o 
   3  12   1      629.91      583.51     37.77 o 
   4  12   1       27.51       24.62     18.56 o 
   5  12   1       84.90      182.92     30.11 o 
  -2  13   1      112.27       84.20     34.84 o 
  -1  13   1      824.33      876.20     64.74 o 
   2  13   1      127.73      146.25     28.07 o 
   3  13   1       91.92       38.82     26.13 o 
  -2 -13   2       28.85       52.05     27.53 o 
   1 -13   2       26.45       29.68     33.98 o 
  -4 -12   2     1294.30     1492.10     62.95 o 
  -3 -12   2      295.91      403.56     40.38 o 
  -2 -12   2      550.86      531.05     35.17 o 
  -1 -12   2      403.11      446.19     54.79 o 
   0 -12   2      158.42      182.98     44.79 o 
   1 -12   2      990.56     1028.65     51.41 o 
   2 -12   2       13.44       38.01     20.35 o 
   3 -12   2      134.57      146.51     30.49 o 
  -6 -11   2      623.41      725.92     66.67 o 
  -5 -11   2     3374.25     3496.01    104.20 o 
  -4 -11   2      166.39      168.53     39.20 o 
  -3 -11   2     2678.42     2591.35     83.33 o 
  -2 -11   2      128.09      149.18     19.77 o 
  -1 -11   2      747.73      705.03     30.59 o 
   0 -11   2      184.40      183.30     17.50 o 
   1 -11   2        3.87       32.87     20.86 o 
   2 -11   2      222.96      274.70     54.14 o 
   3 -11   2      107.41      112.24     20.77 o 
   4 -11   2      413.77      396.96     33.45 o 
   5 -11   2       47.42       36.17     21.06 o 
  -7 -10   2      103.88       53.42     19.29 o 
  -6 -10   2      399.41      422.11     32.70 o 
  -5 -10   2      329.64      368.08     30.18 o 
  -4 -10   2     3666.36     3508.05     98.78 o 
  -3 -10   2       13.27       13.26     13.58 o 
  -2 -10   2     2376.65     2377.93     58.71 o 
  -1 -10   2     1231.70     1203.22     38.86 o 
   0 -10   2      733.01      699.51     29.15 o 
   1 -10   2     1284.27     1255.44     54.79 o 
   2 -10   2       22.58       49.17     16.51 o 
   3 -10   2        4.98       26.04     16.02 o 
   4 -10   2       44.58       71.57     26.51 o 
   5 -10   2      286.69      306.79     36.02 o 
   6 -10   2       81.18       93.72     22.38 o 
   7 -10   2       36.58      -10.08     48.12 o 
  -8  -9   2      215.33      244.33     30.06 o 
  -7  -9   2       64.14       74.23     18.52 o 
  -6  -9   2     1286.90     1196.03     53.03 o 
  -5  -9   2        0.36        6.39     20.00 o 
  -4  -9   2      640.52      606.77     35.50 o 
  -3  -9   2      216.19      253.72     23.14 o 
  -2  -9   2       22.99       30.41     11.88 o 
  -1  -9   2     2364.21     2314.15     54.87 o 
   0  -9   2     8527.78     8168.39    127.40 o 
   1  -9   2     1362.73     1433.64     40.60 o 
   2  -9   2     3503.94     3489.83     93.30 o 
   3  -9   2       53.99       68.98     19.79 o 
   4  -9   2        4.28       32.16     15.91 o 
   5  -9   2       61.61       43.32     21.83 o 
   6  -9   2      619.52      577.07     38.66 o 
   7  -9   2       31.61       42.37     19.72 o 
   8  -9   2       55.61       36.51     23.89 o 
 -10  -8   2      789.18      700.60     51.94 o 
  -9  -8   2      300.43      321.19     41.94 o 
  -8  -8   2      422.76      384.73     30.24 o 
  -7  -8   2      484.29      478.05     32.69 o 
  -6  -8   2      108.01       93.01     25.06 o 
  -5  -8   2      361.67      324.91     24.93 o 
  -4  -8   2       64.53       58.69     14.30 o 
  -3  -8   2        0.61        7.44      7.80 o 
  -2  -8   2      407.24      408.33     20.41 o 
  -1  -8   2       39.09       31.18     11.53 o 
   0  -8   2     5038.13     4927.41     84.04 o 
   1  -8   2     6183.98     6039.32     96.13 o 
   2  -8   2        9.94        8.77      7.46 o 
   3  -8   2     3889.06     3786.71     95.10 o 
   4  -8   2     3821.91     3761.25    139.31 o 
   5  -8   2     1172.11     1221.70     52.94 o 
   6  -8   2      846.15      897.83     50.97 o 
   7  -8   2       32.61       31.59     19.12 o 
   8  -8   2      113.26      117.13     36.35 o 
   9  -8   2      259.31      291.22     35.52 o 
 -10  -7   2      640.19      671.07     39.36 o 
  -9  -7   2      575.70      633.76     38.59 o 
  -8  -7   2       16.49       20.08     15.11 o 
  -7  -7   2        4.52        5.10     16.18 o 
  -6  -7   2       35.22       41.89     12.52 o 
  -5  -7   2      419.68      402.46     40.43 o 
  -4  -7   2     1043.15     1034.63     57.16 o 
  -3  -7   2       94.12      122.30     12.02 o 
  -2  -7   2      143.61      165.52     13.26 o 
  -1  -7   2      300.78      327.05     16.61 o 
   0  -7   2      375.06      369.28     17.77 o 
   1  -7   2      861.11      880.33     27.68 o 
   2  -7   2     3671.03     3596.79     63.87 o 
   3  -7   2        9.59        7.36     16.02 o 
   4  -7   2     7843.70     7928.86    190.50 o 
   5  -7   2     2348.67     2311.06     72.08 o 
   6  -7   2      151.29      143.02     22.17 o 
   7  -7   2     1428.08     1430.61     59.63 o 
   8  -7   2       95.95       83.57     22.71 o 
   9  -7   2      222.39      184.72     31.09 o 
  10  -7   2      246.48      299.57     34.88 o 
 -11  -6   2        7.18       77.75     35.16 o 
 -10  -6   2     1630.50     1648.31    107.80 o 
  -9  -6   2      894.94      905.39     43.43 o 
  -8  -6   2      312.45      314.60     25.30 o 
  -7  -6   2     3876.12     3836.70     95.19 o 
  -6  -6   2      136.44      148.58     17.77 o 
  -5  -6   2     1810.86     1849.35     56.84 o 
  -4  -6   2       17.61       16.83      8.86 o 
  -3  -6   2       41.49       83.77     11.63 o 
  -2  -6   2     1060.80     1160.24     40.22 o 
  -1  -6   2      575.09      592.86     21.09 o 
   0  -6   2     1031.49     1177.86     30.76 o 
   1  -6   2       26.36       20.08      6.03 o 
   2  -6   2      917.90      983.99     21.38 o 
   3  -6   2      226.13      225.18     10.59 o 
   4  -6   2       97.17      127.46     11.54 o 
   5  -6   2     1350.15     1279.95     51.44 o 
   6  -6   2     2382.57     2375.36     54.91 o 
   7  -6   2      216.92      221.77     18.56 o 
   8  -6   2     6510.24     6382.86    112.78 o 
   9  -6   2      382.11      453.22     39.20 o 
  10  -6   2      128.38      145.73     33.12 o 
  11  -6   2        0.52       73.98     29.89 o 
 -11  -5   2        3.90        3.66     29.25 o 
 -10  -5   2       63.76      122.48     31.62 o 
  -9  -5   2     3359.41     3472.05     71.96 o 
  -8  -5   2     1735.81     1752.61     45.71 o 
  -7  -5   2      462.49      498.04     25.91 o 
  -6  -5   2    13759.45    13576.29    172.18 o 
  -5  -5   2      330.17      318.24     14.12 o 
  -4  -5   2     1656.82     1649.61     29.62 o 
  -3  -5   2     5946.33     5765.98     68.26 o 
  -2  -5   2       26.75       64.44      8.48 o 
  -1  -5   2      775.20      726.78     21.83 o 
   0  -5   2     2677.20     2596.15     33.90 o 
   1  -5   2      578.69      617.81     14.63 o 
   2  -5   2        4.43       12.36      4.01 o 
   3  -5   2      473.22      487.79     19.09 o 
   4  -5   2     1010.03     1018.36     28.83 o 
   5  -5   2     1767.28     1781.39     42.68 o 
   6  -5   2      452.72      464.50     22.12 o 
   7  -5   2     4118.61     4053.43     78.61 o 
   8  -5   2      107.28      113.97     15.07 o 
   9  -5   2     2296.34     2440.52     63.62 o 
  10  -5   2      599.86      601.53     31.40 o 
  11  -5   2        3.56      -22.90     22.90 o 
 -12  -4   2      241.81      270.56     38.61 o 
 -11  -4   2      164.09      208.46     37.69 o 
 -10  -4   2      201.47      227.67     25.00 o 
  -9  -4   2      446.33      446.85     28.30 o 
  -8  -4   2      680.48      836.72     29.66 o 
  -7  -4   2    10030.25     9847.46    135.61 o 
  -6  -4   2      303.37      356.05     38.82 o 
  -5  -4   2    14520.78    14006.68    144.70 o 
  -4  -4   2    11761.96    12155.60    125.50 o 
  -3  -4   2     2251.59     2106.77     31.76 o 
  -2  -4   2    11613.88    11243.33    113.32 o 
  -1  -4   2      212.70      290.03     15.22 o 
   0  -4   2    15405.85    17299.88    242.26 o 
   1  -4   2    10072.44    10674.72    107.62 o 
   2  -4   2      137.26      172.84      7.51 o 
   3  -4   2     2500.59     2554.85     36.13 o 
   4  -4   2      116.58      122.49      9.79 o 
   5  -4   2      153.28      133.43     12.17 o 
   6  -4   2       10.21       13.81     14.56 o 
   7  -4   2      323.24      349.26     40.90 o 
   8  -4   2     1471.60     1517.01     45.78 o 
   9  -4   2      495.49      475.96     38.27 o 
  10  -4   2     2544.12     2519.02     87.64 o 
  11  -4   2     1537.17     1558.97     68.93 o 
 -12  -3   2      261.34      318.59     38.12 o 
 -11  -3   2       74.70       84.07     62.85 o 
 -10  -3   2      229.00      237.43     25.25 o 
  -9  -3   2       59.96       98.59     17.21 o 
  -8  -3   2     1620.62     1591.10     41.55 o 
  -7  -3   2      423.43      443.67     19.56 o 
  -6  -3   2      610.09      633.24     18.50 o 
  -5  -3   2        9.79       16.15      6.80 o 
  -4  -3   2    11567.65    11360.82    117.13 o 
  -3  -3   2     1523.12     1292.04     25.49 o 
  -2  -3   2     2258.91     2294.31     30.66 o 
  -1  -3   2    10351.03    10365.60    102.75 o 
   0  -3   2     1057.10     1181.30     23.72 o 
   1  -3   2      147.88      150.49      8.01 o 
   2  -3   2        5.46        9.89      3.85 o 
   3  -3   2      840.75      905.82     17.65 o 
   4  -3   2     1274.27     1278.70     22.30 o 
   5  -3   2       24.44        9.21      6.46 o 
   6  -3   2        1.80       -6.67      6.67 o 
   7  -3   2      244.01      236.96     16.83 o 
   8  -3   2        0.26      -10.17     10.17 o 
   9  -3   2      980.86      951.29     36.20 o 
  10  -3   2      516.49      595.25     41.06 o 
  11  -3   2     1573.26     1604.21     69.71 o 
 -12  -2   2     1000.39     1042.04     80.87 o 
 -11  -2   2       43.10       85.54     18.82 o 
 -10  -2   2      195.46      197.67     44.20 o 
  -9  -2   2        0.45       24.43     23.77 o 
  -8  -2   2      757.91      797.70     46.83 o 
  -7  -2   2     3408.27     3519.67     63.01 o 
  -6  -2   2       29.08       47.85      8.92 o 
  -5  -2   2       97.18      126.75      8.52 o 
  -4  -2   2       23.58       18.13      6.80 o 
  -3  -2   2      700.97      905.99     17.41 o 
  -2  -2   2       95.81      190.99      7.14 o 
  -1  -2   2     2527.43     2692.64     31.82 o 
   0  -2   2     9842.16     9867.69    138.59 o 
   1  -2   2     1147.22     1070.22     16.15 o 
   2  -2   2      943.21      949.77     24.16 o 
   3  -2   2       59.76       56.82      7.75 o 
   4  -2   2      261.35      348.78     10.37 o 
   5  -2   2       49.64       59.31      5.25 o 
   6  -2   2       10.77       22.64      7.22 o 
   7  -2   2      392.52      376.17     26.72 o 
   8  -2   2       52.82       59.33     11.28 o 
   9  -2   2       78.65      106.47     18.90 o 
  10  -2   2     1107.89      890.69     48.96 o 
  11  -2   2      832.51      927.17     50.16 o 
  12  -2   2      118.66      248.08     53.23 o 
 -12  -1   2     1271.30     1402.76     62.69 o 
 -11  -1   2     4229.89     4326.45    127.81 o 
 -10  -1   2       68.08       81.95     18.52 o 
  -9  -1   2      194.96      181.84     22.57 o 
  -8  -1   2      914.78      939.24     42.58 o 
  -7  -1   2     2254.69     2235.17     39.51 o 
  -6  -1   2     2132.66     2274.84     62.10 o 
  -5  -1   2       14.65       15.18      5.98 o 
  -4  -1   2     3411.27     3666.91     46.63 o 
  -3  -1   2     1439.13     1387.89     22.43 o 
  -2  -1   2      330.64      249.05      8.74 o 
  -1  -1   2    15376.31    13925.26    129.29 o 
   0  -1   2     1347.64     1152.13     26.39 o 
   1  -1   2    28092.26    26063.46    704.01 o 
   2  -1   2      986.34      979.64     16.08 o 
   3  -1   2      778.74      913.75     16.44 o 
   4  -1   2    36060.30    36236.41    415.00 o 
   5  -1   2     2706.07     2853.54     40.11 o 
   6  -1   2       55.03       61.23      7.01 o 
   7  -1   2      445.86      457.23     21.85 o 
   8  -1   2        8.13       17.26      9.62 o 
   9  -1   2       29.20       66.11     17.53 o 
  10  -1   2      151.26      180.18     36.67 o 
  11  -1   2      720.23      687.59     43.82 o 
  12  -1   2       42.18       51.88     41.46 o 
 -12   0   2     1325.76     1341.75     61.80 o 
 -11   0   2      562.85      570.68     40.07 o 
 -10   0   2     5907.37     5688.55    135.94 o 
  -9   0   2      196.40      213.99     22.51 o 
  -8   0   2      998.64      928.80     33.24 o 
  -7   0   2     1438.71     1418.19     38.77 o 
  -6   0   2     2321.55     2423.74     38.57 o 
  -5   0   2    13839.92    14561.89    145.97 o 
  -4   0   2     1767.61     2128.03     31.25 o 
  -3   0   2    20913.26    21428.88    296.99 o 
  -2   0   2    22971.09    21607.71    198.02 o 
  -1   0   2      993.81     1460.16     18.23 o 
   0   0   2    19118.06    14490.86    490.58 o 
   1   0   2      243.93       74.53      3.98 o 
   2   0   2    15150.14    16251.88    151.38 o 
   3   0   2    37032.73    37086.24    696.44 o 
   4   0   2     3481.74     3247.01     41.86 o 
   5   0   2    37377.04    36533.55    336.97 o 
   6   0   2      217.85      197.41     15.72 o 
   7   0   2     3346.78     3517.98     64.13 o 
   8   0   2      723.99      748.07     40.55 o 
   9   0   2      327.80      361.82     29.59 o 
  10   0   2      103.13      161.01     22.30 o 
  11   0   2      258.08      285.26     29.68 o 
  12   0   2       10.23       57.82     22.12 o 
 -12   1   2        8.07       64.21     36.62 o 
 -11   1   2      943.83     1182.56    100.01 o 
 -10   1   2     1877.14     1821.92     69.34 o 
  -9   1   2     1058.92     1167.42     51.77 o 
  -8   1   2     2745.96     2577.92     58.77 o 
  -7   1   2     3822.05     3739.17     69.59 o 
  -6   1   2     1579.74     1507.55     37.91 o 
  -5   1   2     1311.46     1390.73     24.37 o 
  -4   1   2      577.53      651.31     13.98 o 
  -3   1   2       89.54       82.81      4.93 o 
  -2   1   2      830.09     1009.99     21.12 o 
  -1   1   2     2006.21     1897.65     29.49 o 
   0   1   2      284.16      364.66      6.77 o 
   1   1   2     7475.69     6627.16     94.38 o 
   2   1   2      884.68      715.92     16.44 o 
   3   1   2     1784.50     1939.79     26.29 o 
   4   1   2     7184.51     6887.78     74.49 o 
   5   1   2      729.35      893.19     19.33 o 
   6   1   2    16332.31    16033.22    161.99 o 
   7   1   2     6549.17     6600.99     97.62 o 
   8   1   2     2556.23     2640.14     77.51 o 
   9   1   2     4098.33     4000.52    103.91 o 
  10   1   2       61.71       67.27     16.92 o 
  11   1   2       23.15       15.78     29.03 o 
  12   1   2       15.19       46.30     60.49 o 
 -12   2   2      112.77      187.97     46.03 o 
 -11   2   2       63.24       42.93     20.88 o 
 -10   2   2     1607.68     1617.35    124.80 o 
  -9   2   2       94.82      118.72     21.90 o 
  -8   2   2     2427.45     2457.57     57.75 o 
  -7   2   2     3262.11     3195.75     54.13 o 
  -6   2   2     2023.02     1980.55     45.55 o 
  -5   2   2     4144.26     3935.44     65.47 o 
  -4   2   2      194.28      172.13     11.24 o 
  -3   2   2     4133.55     4480.23     63.22 o 
  -2   2   2     6625.88     7100.43    144.29 o 
  -1   2   2      179.72      148.94      6.16 o 
   0   2   2     1936.20     2227.07     27.14 o 
   1   2   2      170.45      193.49      6.17 o 
   2   2   2    12128.79    12483.42    139.58 o 
   3   2   2      601.87      739.47     18.98 o 
   4   2   2     2243.58     2400.42     37.87 o 
   5   2   2     5025.85     5226.28     62.91 o 
   6   2   2     1270.58     1373.81     34.20 o 
   7   2   2     5015.50     4930.18     80.24 o 
   8   2   2     6792.72     6568.96    101.78 o 
   9   2   2      390.97      449.22     31.36 o 
  10   2   2     1253.46     1305.68     63.66 o 
  11   2   2      108.54      117.15     33.34 o 
  12   2   2      345.08      402.31     45.11 o 
 -12   3   2     1047.21     1004.49     93.34 o 
 -11   3   2      474.33      462.73     78.98 o 
 -10   3   2       77.79       50.18     19.04 o 
  -9   3   2      571.80      561.07     28.12 o 
  -8   3   2       81.13       97.31     17.59 o 
  -7   3   2      324.11      365.20     20.83 o 
  -6   3   2     7494.77     7204.68    107.77 o 
  -5   3   2     2699.79     2715.62     52.64 o 
  -4   3   2    14363.74    14070.38    199.14 o 
  -3   3   2      473.45      498.20     16.77 o 
  -2   3   2     2170.70     2054.81     27.67 o 
  -1   3   2     2183.22     2276.69     29.69 o 
   0   3   2     9947.20    10660.33    104.04 o 
   1   3   2    44173.41    44482.02    416.99 o 
   2   3   2      438.77      421.99     10.32 o 
   3   3   2       14.69       26.93      3.77 o 
   4   3   2     1748.73     1916.24     28.02 o 
   5   3   2        3.05        6.11      5.42 o 
   6   3   2     4207.50     4385.44     72.31 o 
   7   3   2      256.87      312.34     17.68 o 
   8   3   2     2152.14     2087.96     85.63 o 
   9   3   2      311.44      367.94     27.72 o 
  10   3   2       83.33      115.06     19.81 o 
  11   3   2     1390.23     1516.11     63.35 o 
  12   3   2       87.24      110.48     22.56 o 
 -11   4   2     1460.66     1446.79     66.40 o 
 -10   4   2      246.93      236.17     22.51 o 
  -9   4   2       18.89       15.80     12.80 o 
  -8   4   2      645.47      657.29     29.38 o 
  -7   4   2       71.52       74.64     18.70 o 
  -6   4   2     1855.54     1852.94     45.71 o 
  -5   4   2    12194.91    11973.32    268.48 o 
  -4   4   2     2230.00     2281.33     45.22 o 
  -3   4   2    18842.64    18279.71    176.13 o 
  -2   4   2     1788.87     1636.45     25.64 o 
  -1   4   2      193.41      128.08      7.51 o 
   0   4   2     7532.15     7440.48     78.64 o 
   1   4   2      240.87      244.80      7.71 o 
   2   4   2     1980.18     2096.64     30.46 o 
   3   4   2     2513.21     2702.40     36.81 o 
   4   4   2      569.22      556.48     13.76 o 
   5   4   2     4682.47     4824.30     75.15 o 
   6   4   2      459.64      455.02     19.57 o 
   7   4   2      294.63      353.58     18.49 o 
   8   4   2        4.30        3.59      9.01 o 
   9   4   2       73.47       95.07     12.76 o 
  10   4   2     2572.56     2514.08     80.73 o 
  11   4   2      612.52      636.38     38.89 o 
  12   4   2     1043.95      839.85     60.11 o 
 -11   5   2       32.29       45.43     28.82 o 
 -10   5   2       24.05      -10.70     15.23 o 
  -9   5   2      122.53      110.24     30.04 o 
  -8   5   2       22.68       29.58     17.34 o 
  -7   5   2      809.59      797.23     31.16 o 
  -6   5   2      221.22      254.71     17.84 o 
  -5   5   2      441.27      490.27     22.08 o 
  -4   5   2     2584.66     2507.58     49.91 o 
  -3   5   2       83.70      131.76      7.90 o 
  -2   5   2     4594.78     4282.95     53.55 o 
  -1   5   2    11180.96    11114.90    114.42 o 
   0   5   2     3016.59     3465.53     71.68 o 
   1   5   2    15410.27    15741.59    135.17 o 
   2   5   2       13.03       86.76     14.29 o 
   3   5   2     3621.29     3815.10     52.96 o 
   4   5   2       80.93      131.36      7.81 o 
   5   5   2       42.94       46.26      8.01 o 
   6   5   2     2289.61     2332.46     50.10 o 
   7   5   2      284.89      331.81     18.62 o 
   8   5   2      933.98      965.84     32.77 o 
   9   5   2       94.24      115.50     17.82 o 
  10   5   2       43.99       79.03     17.39 o 
  11   5   2      408.94      489.04     47.53 o 
  12   5   2      154.95      215.93     35.81 o 
 -11   6   2      652.65      664.83     46.89 o 
 -10   6   2      524.80      516.78     36.01 o 
  -9   6   2       64.53       65.42     15.38 o 
  -8   6   2      538.40      549.80     28.02 o 
  -7   6   2        0.29       20.09     10.60 o 
  -6   6   2     1647.93     1629.16     44.42 o 
  -5   6   2      713.85      701.28     36.79 o 
  -4   6   2      126.99      143.70     12.66 o 
  -3   6   2      222.52      238.77     10.45 o 
  -2   6   2      288.01      276.45     11.12 o 
  -1   6   2     3136.96     2878.97     61.53 o 
   0   6   2    36090.53    36014.29    333.51 o 
   1   6   2       35.24       52.86      7.57 o 
   2   6   2    13825.87    14205.87    145.14 o 
   3   6   2      714.64      789.88     19.50 o 
   4   6   2     1747.78     1634.57     37.72 o 
   5   6   2      492.24      484.54     20.29 o 
   6   6   2        1.99       16.44     12.26 o 
   7   6   2        3.77        3.16     17.07 o 
   8   6   2      836.99      828.08     31.36 o 
   9   6   2      444.47      386.55     23.77 o 
  10   6   2     1088.87     1031.48     37.79 o 
  11   6   2       50.74      114.74     36.56 o 
 -10   7   2      408.90      437.99     30.72 o 
  -9   7   2      225.62      260.55     37.48 o 
  -8   7   2       73.00      105.31     16.41 o 
  -7   7   2      340.39      351.86     32.82 o 
  -6   7   2       39.15       43.31     11.27 o 
  -5   7   2     1028.82     1036.43     34.19 o 
  -4   7   2     1066.51     1021.85     32.33 o 
  -3   7   2      115.58      142.99     20.34 o 
  -2   7   2      440.17      433.25     14.80 o 
  -1   7   2      262.47      304.54     12.64 o 
   0   7   2     1217.14     1265.97     26.48 o 
   1   7   2     4587.23     4469.19     59.43 o 
   2   7   2       18.22       39.24      5.67 o 
   3   7   2     8370.82     8612.06     99.16 o 
   4   7   2     3000.87     2937.10     76.92 o 
   5   7   2     1128.46     1072.53     44.41 o 
   6   7   2       18.57       33.01     13.71 o 
   7   7   2      224.74      268.83     30.16 o 
   8   7   2      925.13     1036.75     48.51 o 
   9   7   2      619.74      573.22     35.80 o 
  10   7   2       69.13      109.75     20.18 o 
  -9   8   2      392.32      394.31     38.58 o 
  -8   8   2     1075.74     1118.10     56.10 o 
  -7   8   2        7.32       20.83     18.58 o 
  -6   8   2      845.95      870.70     44.55 o 
  -5   8   2      681.89      593.42     35.82 o 
  -4   8   2        0.35        1.19     11.60 o 
  -3   8   2     1752.45     1760.70     58.47 o 
  -2   8   2      596.91      636.67     23.18 o 
  -1   8   2      441.26      466.55     20.73 o 
   0   8   2      172.06      196.88     14.54 o 
   1   8   2     1429.54     1509.04     39.10 o 
   2   8   2     5037.27     5025.84     83.65 o 
   3   8   2      132.80      154.14     28.28 o 
   4   8   2    12802.29    12503.86    322.12 o 
   5   8   2     7075.43     7040.16    207.27 o 
   6   8   2      489.84      497.62     31.96 o 
   7   8   2     3049.08     2978.93     88.21 o 
   8   8   2      793.54      756.62     66.19 o 
   9   8   2      189.93      149.12     22.49 o 
  10   8   2      115.18       91.08     27.64 o 
  -8   9   2      481.01      446.68     41.93 o 
  -7   9   2     4898.24     4950.83    128.69 o 
  -6   9   2      335.25      368.29     30.65 o 
  -5   9   2     3275.58     3114.31     91.15 o 
  -4   9   2     1390.49     1347.13     98.66 o 
  -3   9   2      253.90      260.88     24.05 o 
  -2   9   2     2348.78     2306.63     70.54 o 
  -1   9   2       11.24       -4.90      9.29 o 
   0   9   2     1037.09     1018.57     32.64 o 
   1   9   2       53.09       52.19     13.12 o 
   2   9   2      274.54      304.57     18.63 o 
   3   9   2      796.89      755.75     38.30 o 
   4   9   2      451.29      467.95     30.74 o 
   5   9   2      429.95      426.76     34.14 o 
   6   9   2     2711.93     2702.70     84.31 o 
   7   9   2       63.47      104.78     29.30 o 
   8   9   2     3208.08     3196.27     98.06 o 
   9   9   2      221.39      248.32     39.09 o 
  -7  10   2        1.76      -22.34     22.34 o 
  -6  10   2     3089.54     3049.15     96.37 o 
  -5  10   2     1654.48     1603.56     64.83 o 
  -4  10   2     1154.67     1164.27     52.36 o 
  -3  10   2     4077.73     3973.07    104.47 o 
  -2  10   2      445.00      455.74     35.38 o 
  -1  10   2      113.67      145.74     20.34 o 
   0  10   2      416.12      449.90     25.01 o 
   1  10   2      272.19      267.76     18.60 o 
   2  10   2      201.19      195.79     21.27 o 
   3  10   2      178.21      146.82     19.25 o 
   4  10   2       50.46       96.44     15.70 o 
   5  10   2        7.38       12.87     15.40 o 
   6  10   2      177.02      183.66     22.77 o 
   7  10   2     1017.33      998.88     51.15 o 
   8  10   2       85.90      115.09     23.17 o 
  -6  11   2        6.99       38.71     21.08 o 
  -5  11   2     4086.82     4031.67    114.99 o 
  -4  11   2     1625.07     1699.16    122.81 o 
  -3  11   2      484.05      482.90     33.58 o 
  -2  11   2     1343.76     1335.85     56.57 o 
  -1  11   2      316.06      333.11     28.06 o 
   0  11   2      550.98      618.72     28.09 o 
   1  11   2        1.59       35.00     15.86 o 
   2  11   2       21.23       69.67     15.56 o 
   3  11   2      575.24      619.93     37.29 o 
   4  11   2      177.15      189.87     23.98 o 
   5  11   2        0.89        2.24     16.62 o 
   6  11   2       10.96       26.84     45.60 o 
  -4  12   2     2153.52     2153.28     80.65 o 
  -3  12   2      506.71      555.22     53.02 o 
  -2  12   2      139.11      161.94     26.13 o 
  -1  12   2     2855.22     2905.69    148.13 o 
   0  12   2      853.55      917.38     46.76 o 
   1  12   2      372.77      408.76     29.28 o 
   2  12   2      383.57      430.47     31.02 o 
   3  12   2       45.72       40.70     21.88 o 
   4  12   2      667.88      635.29     40.13 o 
   5  12   2       28.02       50.12     20.66 o 
  -2  13   2     1027.04     1195.47     75.71 o 
  -1  13   2       60.05       75.99     34.25 o 
   0  13   2     1526.94     1521.69     72.72 o 
   1  13   2      567.89      561.12     61.83 o 
   2  13   2       87.30       57.96     25.92 o 
   3  13   2      773.79      807.38     59.25 o 
  -4 -12   3       14.93       38.07     25.38 o 
  -3 -12   3     2126.30     2098.47     76.31 o 
  -2 -12   3     1128.35     1128.52     53.32 o 
  -1 -12   3      547.15      580.14     36.38 o 
   0 -12   3      251.09      327.64     26.18 o 
   1 -12   3       14.92       46.75     20.76 o 
   2 -12   3       66.62       57.30     21.31 o 
   3 -12   3       30.36       61.94     29.89 o 
  -6 -11   3      171.64      165.50     42.58 o 
  -5 -11   3      141.91      135.51     22.91 o 
  -4 -11   3     2626.18     2571.69     93.23 o 
  -3 -11   3      281.07      263.47     25.78 o 
  -2 -11   3     2252.12     2337.89     77.04 o 
  -1 -11   3     3077.75     3040.54     71.00 o 
   0 -11   3       58.42       94.28     13.54 o 
   1 -11   3      979.73      966.77     48.35 o 
   2 -11   3       43.94       64.73     18.21 o 
   3 -11   3        1.86       -4.65     18.02 o 
   4 -11   3      333.95      338.92     32.82 o 
   5 -11   3      239.02      298.44     32.88 o 
  -7 -10   3        3.26        2.92     18.99 o 
  -6 -10   3      101.82      119.08     20.93 o 
  -5 -10   3        8.62       -6.02     25.65 o 
  -4 -10   3      108.41      122.59     39.95 o 
  -3 -10   3      204.45      241.16     23.88 o 
  -2 -10   3      151.27      150.09     16.14 o 
  -1 -10   3     3263.40     3210.89     70.51 o 
   0 -10   3     4559.62     4519.70     87.03 o 
   1 -10   3      509.31      577.88     35.98 o 
   2 -10   3     2167.22     2206.24     74.58 o 
   3 -10   3      146.14      173.91     23.30 o 
   4 -10   3       41.32       47.66     42.15 o 
   5 -10   3        8.59      -11.12     29.84 o 
   6 -10   3       45.05       31.47     20.64 o 
   7 -10   3      126.39      135.36     27.02 o 
  -8  -9   3       10.48       10.89     21.99 o 
  -7  -9   3      156.53      165.86     22.36 o 
  -6  -9   3      138.10      163.92     34.04 o 
  -5  -9   3     1094.17     1075.90     60.70 o 
  -4  -9   3      102.54      124.73     17.98 o 
  -3  -9   3      249.24      271.87     32.42 o 
  -2  -9   3        4.46       14.77      9.37 o 
  -1  -9   3      460.46      400.52     21.15 o 
   0  -9   3     2798.84     2786.09     61.38 o 
   1  -9   3     8849.10     8615.46    115.51 o 
   2  -9   3      205.40      206.06     29.41 o 
   3  -9   3     5445.58     5574.67    128.74 o 
   4  -9   3      925.60      914.31     45.85 o 
   5  -9   3      481.85      494.02     35.12 o 
   6  -9   3       99.25      112.88     23.59 o 
   7  -9   3       40.81       28.67     43.55 o 
   8  -9   3     1691.71     1645.86     72.50 o 
  -9  -8   3      272.79      286.09     33.60 o 
  -8  -8   3      757.14      755.49     41.11 o 
  -7  -8   3        6.77       14.40     16.88 o 
  -6  -8   3        0.92       17.55     35.76 o 
  -5  -8   3       22.72       11.03     12.69 o 
  -4  -8   3      602.43      636.00     34.85 o 
  -3  -8   3      927.56      960.45     32.53 o 
  -2  -8   3        8.27       13.98      8.97 o 
  -1  -8   3      346.58      342.34     18.63 o 
   0  -8   3     1374.32     1391.01     38.54 o 
   1  -8   3      333.51      358.98     18.80 o 
   2  -8   3     1591.69     1636.45     41.76 o 
   3  -8   3      357.69      318.45     24.75 o 
   4  -8   3     3052.55     3183.26     88.57 o 
   5  -8   3     4299.48     4373.91    111.37 o 
   6  -8   3       29.31       41.01     17.81 o 
   7  -8   3     2881.14     2812.37     90.71 o 
   8  -8   3        0.58       26.93     21.17 o 
   9  -8   3      256.75      234.09     31.80 o 
 -10  -7   3     1694.32     1703.22     65.47 o 
  -9  -7   3     1401.42     1427.00     57.88 o 
  -8  -7   3      665.69      598.99     35.75 o 
  -7  -7   3     4418.04     4474.68    109.24 o 
  -6  -7   3       30.84       47.31     12.90 o 
  -5  -7   3      268.60      285.67     25.59 o 
  -4  -7   3        5.91       13.46      8.25 o 
  -3  -7   3      403.42      412.50     20.03 o 
  -2  -7   3       40.06       42.05      8.48 o 
  -1  -7   3        0.16        1.71      6.95 o 
   0  -7   3      306.60      258.04     15.70 o 
   1  -7   3       28.40       38.99      7.87 o 
   2  -7   3      157.15      181.15     13.74 o 
   3  -7   3      334.98      360.33     24.58 o 
   4  -7   3     1130.49     1188.49     62.53 o 
   5  -7   3     2116.21     2036.93     76.40 o 
   6  -7   3     2927.92     2974.10     87.30 o 
   7  -7   3        9.65       -4.65     25.43 o 
   8  -7   3     2924.23     2922.68    134.15 o 
   9  -7   3      984.51      948.47     53.33 o 
  10  -7   3        1.32        2.80     27.85 o 
 -10  -6   3       47.96       83.02     29.46 o 
  -9  -6   3      452.71      481.92     31.01 o 
  -8  -6   3     1886.03     1890.98     86.89 o 
  -7  -6   3      228.92      227.43     37.42 o 
  -6  -6   3     7231.88     7197.95    140.83 o 
  -5  -6   3      431.74      412.68     25.49 o 
  -4  -6   3       15.42       16.16      6.95 o 
  -3  -6   3     7482.43     7424.91    106.54 o 
  -2  -6   3      202.38      204.54     13.49 o 
  -1  -6   3       99.95      108.09     10.06 o 
   0  -6   3      245.69      294.22     20.91 o 
   1  -6   3      706.08      697.76     23.11 o 
   2  -6   3      433.47      465.43     18.75 o 
   3  -6   3      364.51      434.06     17.90 o 
   4  -6   3        1.49       19.30     11.17 o 
   5  -6   3        9.83       20.22      8.43 o 
   6  -6   3     1453.40     1351.29     39.51 o 
   7  -6   3     2074.43     1970.61     52.15 o 
   8  -6   3        9.94       30.29     13.59 o 
   9  -6   3     1705.04     1813.09     59.50 o 
  10  -6   3      623.77      669.63     34.10 o 
  11  -6   3       69.30      159.05     31.83 o 
 -11  -5   3       31.43       32.26     33.77 o 
 -10  -5   3      243.75      258.19     39.79 o 
  -9  -5   3      496.41      488.66     30.32 o 
  -8  -5   3       48.20       48.38     20.07 o 
  -7  -5   3     7629.87     7672.25    114.31 o 
  -6  -5   3       24.94       19.56     10.75 o 
  -5  -5   3     6499.08     6269.91     77.81 o 
  -4  -5   3     5559.78     5214.92     65.67 o 
  -3  -5   3     2657.32     2781.06     40.13 o 
  -2  -5   3     7544.91     7556.37     82.70 o 
  -1  -5   3      395.91      400.64     22.68 o 
   0  -5   3     2547.46     2720.20     60.95 o 
   1  -5   3      205.92      245.63     12.20 o 
   2  -5   3       88.88       72.52      6.38 o 
   3  -5   3      285.51      421.80     13.23 o 
   4  -5   3        1.80        2.82      8.99 o 
   5  -5   3       32.18       39.83      8.41 o 
   6  -5   3      890.81      903.46     30.77 o 
   7  -5   3        6.44       16.02     10.14 o 
   8  -5   3     3602.23     3469.82     75.02 o 
   9  -5   3     1116.85     1091.12     41.46 o 
  10  -5   3     1379.26     1391.94     63.24 o 
  11  -5   3      918.16      921.36     54.31 o 
 -12  -4   3        6.47       19.14     31.08 o 
 -11  -4   3     1186.59     1203.26     54.32 o 
 -10  -4   3      163.47      186.29     21.57 o 
  -9  -4   3       30.80       31.02     10.48 o 
  -8  -4   3     1153.32     1150.80     35.32 o 
  -7  -4   3       15.57       12.34      8.15 o 
  -6  -4   3     3291.52     3351.60     60.48 o 
  -5  -4   3     1465.06     1512.76     76.66 o 
  -4  -4   3    13152.19    13230.98    135.61 o 
  -3  -4   3    24899.48    25109.99    236.48 o 
  -2  -4   3      223.40      264.62     13.08 o 
  -1  -4   3    21496.97    21848.90    244.31 o 
   0  -4   3      663.91      637.13     24.82 o 
   1  -4   3        4.72       28.86      6.37 o 
   2  -4   3       80.89      123.37      6.81 o 
   3  -4   3      486.65      582.65     14.88 o 
   4  -4   3     9869.10    10044.24    140.79 o 
   5  -4   3      830.48      846.78     43.05 o 
   6  -4   3      454.50      478.54     34.11 o 
   7  -4   3       67.90       78.47     15.53 o 
   8  -4   3        0.14       12.89     10.04 o 
   9  -4   3       63.38       69.07     14.03 o 
  10  -4   3      527.87      567.06     39.50 o 
  11  -4   3      140.87      169.52     37.53 o 
 -12  -3   3      267.89      382.64     36.99 o 
 -11  -3   3       30.95       39.56     21.13 o 
 -10  -3   3        1.15       10.28     18.33 o 
  -9  -3   3      167.60      175.62     29.25 o 
  -8  -3   3       86.45      100.34     11.80 o 
  -7  -3   3      488.36      474.09     20.46 o 
  -6  -3   3      754.65      805.75     24.94 o 
  -5  -3   3      306.12      283.97     11.67 o 
  -4  -3   3     4600.57     4402.01     73.31 o 
  -3  -3   3      550.71      592.06     14.44 o 
  -2  -3   3     3627.72     3458.21     42.13 o 
  -1  -3   3      152.99      156.08      9.03 o 
   0  -3   3    14388.09    14414.03    288.45 o 
   1  -3   3     4589.08     4596.65     57.59 o 
   2  -3   3       32.92       62.50      5.71 o 
   3  -3   3     4912.69     4927.97     63.41 o 
   4  -3   3        0.05       -0.56      3.80 o 
   5  -3   3       64.22       56.93      8.42 o 
   6  -3   3     2089.27     2084.78     47.44 o 
   7  -3   3       95.47      124.93     14.28 o 
   8  -3   3     1960.03     1891.84     50.48 o 
   9  -3   3       60.18       65.35     16.11 o 
  10  -3   3      138.49      177.84     25.48 o 
  11  -3   3      313.70      368.08     37.59 o 
 -12  -2   3     1065.55     1211.77     76.57 o 
 -11  -2   3     3174.39     3204.75     95.90 o 
 -10  -2   3       49.76       87.42     18.19 o 
  -9  -2   3      116.16      150.88     17.07 o 
  -8  -2   3     1542.93     1535.82     53.58 o 
  -7  -2   3      353.34      391.66     26.96 o 
  -6  -2   3      429.16      448.12     16.96 o 
  -5  -2   3       19.72       21.20      5.28 o 
  -4  -2   3     1458.74     1646.40     27.98 o 
  -3  -2   3      690.75      804.71     16.73 o 
  -2  -2   3      704.27      799.10     15.14 o 
  -1  -2   3    27244.75    26918.49    246.28 o 
   0  -2   3     4250.19     4315.06     56.32 o 
   1  -2   3     9160.14     9136.01    125.52 o 
   2  -2   3     2675.95     2486.57     36.35 o 
   3  -2   3      215.81      171.37      7.62 o 
   4  -2   3    18809.54    19238.70    339.41 o 
   5  -2   3       33.74       87.83      9.03 o 
   6  -2   3     1223.31     1373.07     36.52 o 
   7  -2   3      398.74      387.80     26.78 o 
   8  -2   3       93.39       89.02     14.40 o 
   9  -2   3       98.36      120.98     19.84 o 
  10  -2   3      147.26      167.99     23.71 o 
  11  -2   3      304.37      335.07     77.91 o 
  12  -2   3        2.10       27.60     28.17 o 
 -12  -1   3     2786.68     2817.09     93.07 o 
 -11  -1   3      711.21      730.30     46.24 o 
 -10  -1   3     4653.16     4575.64    115.49 o 
  -9  -1   3      362.73      438.17     30.10 o 
  -8  -1   3       19.25        8.68     23.50 o 
  -7  -1   3      372.66      384.12     15.49 o 
  -6  -1   3      381.87      389.19     14.48 o 
  -5  -1   3     2467.13     2413.42     44.55 o 
  -4  -1   3     1510.01     1560.03     26.67 o 
  -3  -1   3        4.02       -1.50      4.51 o 
  -2  -1   3     4563.08     4944.81     53.47 o 
  -1  -1   3      421.02      335.47      8.49 o 
   0  -1   3    35338.04    33253.99    353.92 o 
   1  -1   3     7420.18     7287.02     82.64 o 
   2  -1   3     4876.23     4619.06     50.19 o 
   3  -1   3    12135.84    11778.59    116.44 o 
   4  -1   3     2532.81     2812.78     38.38 o 
   5  -1   3     2076.82     1764.82     29.55 o 
   6  -1   3      723.73      685.35     18.18 o 
   7  -1   3        4.60        2.31     10.38 o 
   8  -1   3      440.91      482.00     33.48 o 
   9  -1   3       36.08       63.21     18.46 o 
  10  -1   3       71.69       89.76     49.68 o 
  11  -1   3      217.01      235.03     51.03 o 
  12  -1   3       66.39      196.79     46.67 o 
 -12   0   3      999.67      917.55     68.39 o 
 -11   0   3     3667.94     3670.14    125.01 o 
 -10   0   3      193.55      232.71     24.95 o 
  -9   0   3     4210.94     4258.89    107.33 o 
  -8   0   3     1719.31     1831.91     63.66 o 
  -7   0   3     5428.20     5302.18    110.53 o 
  -6   0   3     8332.89     8475.73     96.35 o 
  -5   0   3      405.42      449.01     14.05 o 
  -4   0   3     3772.69     3795.05     47.68 o 
  -3   0   3     1052.45     1311.93     21.84 o 
  -2   0   3     9215.86    10105.58    215.70 o 
  -1   0   3    22926.13    23784.27    216.82 o 
   0   0   3      115.13       15.36      3.32 o 
   1   0   3    21156.26    18116.06    166.26 o 
   2   0   3       16.75       15.64     14.45 o 
   3   0   3     1536.49     2060.44     40.40 o 
   4   0   3    20327.13    19655.16    202.77 o 
   5   0   3      259.44      182.54      8.94 o 
   6   0   3    17895.96    17961.09    274.62 o 
   7   0   3     5004.86     4993.43    100.09 o 
   8   0   3     3787.89     3851.69     99.08 o 
   9   0   3     1470.14     1494.75     59.42 o 
  10   0   3      225.78      207.95     49.41 o 
  11   0   3        5.65        4.79     18.91 o 
  12   0   3      169.50      169.02     24.71 o 
 -12   1   3      260.94      313.40     85.22 o 
 -11   1   3       31.31       71.22     20.01 o 
 -10   1   3      977.52     1106.82     68.66 o 
  -9   1   3      134.18      163.73     20.11 o 
  -8   1   3       78.71       76.07     13.49 o 
  -7   1   3     4906.04     4688.16     81.91 o 
  -6   1   3     3264.05     3261.68     60.96 o 
  -5   1   3     3532.44     3465.72     46.12 o 
  -4   1   3        6.75        9.94      3.48 o 
  -3   1   3     7921.91     7822.41     80.96 o 
  -2   1   3      131.64      146.43     12.18 o 
  -1   1   3     2278.12     2324.84     31.20 o 
   0   1   3     2221.80     2503.66     47.53 o 
   1   1   3       23.49       64.04      4.33 o 
   2   1   3      346.97      503.09     14.24 o 
   3   1   3      750.51      662.21     13.16 o 
   4   1   3     3369.75     3158.55     50.91 o 
   5   1   3     5695.28     5491.54     64.93 o 
   6   1   3      377.79      336.71     21.57 o 
   7   1   3     7831.86     7839.01    112.41 o 
   8   1   3     7364.95     7289.18    147.45 o 
   9   1   3      267.93      307.05     41.13 o 
  10   1   3     2947.60     2962.19     90.21 o 
  11   1   3       27.93       72.04     32.15 o 
  12   1   3      504.64      562.72     58.66 o 
 -12   2   3      536.79      662.53     70.11 o 
 -11   2   3      163.93      186.82     25.50 o 
 -10   2   3       12.07       42.05     21.67 o 
  -9   2   3      331.19      365.40     28.49 o 
  -8   2   3     1656.04     1617.11     45.90 o 
  -7   2   3     5222.56     5114.79     87.70 o 
  -6   2   3     5648.59     5549.56     88.42 o 
  -5   2   3     1996.92     2089.61     44.06 o 
  -4   2   3    16221.77    17032.77    197.96 o 
  -3   2   3     2687.48     2849.40     40.37 o 
  -2   2   3     2933.53     2565.77     42.37 o 
  -1   2   3     6024.41     5994.80     70.48 o 
   0   2   3        4.33        0.85      2.42 o 
   1   2   3     4135.66     4580.27     51.64 o 
   2   2   3        7.48       -4.19      4.19 o 
   3   2   3      171.46      167.09      9.59 o 
   4   2   3     6803.52     6867.28     90.86 o 
   5   2   3      711.71      760.48     21.93 o 
   6   2   3     4550.99     4349.90     71.08 o 
   7   2   3      474.30      469.77     21.56 o 
   8   2   3     2504.07     2328.34     51.80 o 
   9   2   3     1935.05     1955.50     67.12 o 
  10   2   3       17.86       86.77     28.77 o 
  11   2   3     1969.58     1998.46     74.74 o 
  12   2   3      715.80      821.07    104.36 o 
 -12   3   3       41.95       74.09     45.38 o 
 -11   3   3      590.35      574.52     69.41 o 
 -10   3   3      262.52      298.69     30.31 o 
  -9   3   3      315.65      308.88     21.46 o 
  -8   3   3     3618.80     3597.71     74.29 o 
  -7   3   3       12.53       11.62     18.10 o 
  -6   3   3     4490.08     4364.17     76.21 o 
  -5   3   3    14710.18    14841.77    182.17 o 
  -4   3   3        0.12       11.30      7.02 o 
  -3   3   3    11236.50    10742.79    161.41 o 
  -2   3   3     1927.45     1780.12     25.59 o 
  -1   3   3      370.36      332.64      9.39 o 
   0   3   3    13610.99    15007.04    142.44 o 
   1   3   3      461.94      494.90     10.17 o 
   2   3   3      234.11      284.29     11.83 o 
   3   3   3        6.67       11.97      5.03 o 
   4   3   3       31.96       71.08     18.71 o 
   5   3   3      365.71      287.30     14.11 o 
   6   3   3      107.46      102.34     10.78 o 
   7   3   3      416.58      398.65     19.21 o 
   8   3   3      554.14      484.70     22.06 o 
   9   3   3       57.93       74.64     15.53 o 
  10   3   3     1424.71     1539.59     60.96 o 
  11   3   3      211.03      304.54     27.21 o 
  12   3   3      248.44      361.68     31.64 o 
 -11   4   3       79.78       75.98     23.12 o 
 -10   4   3      190.49      234.84     20.92 o 
  -9   4   3       20.62       32.83     13.05 o 
  -8   4   3      358.96      304.12     28.67 o 
  -7   4   3     1980.26     1997.84     50.95 o 
  -6   4   3        0.21       18.08     10.97 o 
  -5   4   3      297.43      282.19     20.36 o 
  -4   4   3    14483.10    14508.69    181.47 o 
  -3   4   3     1477.41     1461.51     31.08 o 
  -2   4   3    10796.13    10604.59    107.77 o 
  -1   4   3     8336.89     7810.30    130.00 o 
   0   4   3     5060.69     5081.30    125.04 o 
   1   4   3     3931.79     3671.04     39.63 o 
   2   4   3        7.52        8.05      3.27 o 
   3   4   3       51.84       79.24      5.97 o 
   4   4   3      122.17       95.47     11.18 o 
   5   4   3      508.59      547.95     17.54 o 
   6   4   3     1054.69     1033.67     30.46 o 
   7   4   3     1748.94     1774.29     43.95 o 
   8   4   3      229.49      294.22     17.87 o 
   9   4   3      556.67      595.29     28.88 o 
  10   4   3       12.64       34.39     28.98 o 
  11   4   3     1383.08     1459.02     61.66 o 
  12   4   3      493.96      479.07     46.35 o 
 -11   5   3      518.22      427.14     38.46 o 
 -10   5   3      374.59      419.69     26.46 o 
  -9   5   3        5.53        1.00     13.08 o 
  -8   5   3        1.77      -16.22     16.22 o 
  -7   5   3      142.91      152.12     23.48 o 
  -6   5   3      358.22      367.87     20.62 o 
  -5   5   3     1066.74     1082.53     34.28 o 
  -4   5   3        0.34        2.09     10.45 o 
  -3   5   3        5.95        6.47      4.09 o 
  -2   5   3      205.09      191.45     12.12 o 
  -1   5   3     2152.96     2191.31     33.56 o 
   0   5   3    20941.51    21444.08    181.40 o 
   1   5   3      603.55      742.93     14.93 o 
   2   5   3     5311.65     5170.40     61.81 o 
   3   5   3     6923.40     7317.25     73.62 o 
   4   5   3     4399.59     4775.41     74.18 o 
   5   5   3        3.18        1.10      7.79 o 
   6   5   3        6.63        9.81      7.63 o 
   7   5   3       43.68       41.99      9.60 o 
   8   5   3      842.67      885.85     31.62 o 
   9   5   3      124.20      137.10     14.55 o 
  10   5   3      154.55      199.02     24.20 o 
  11   5   3      216.97      240.06     26.09 o 
  12   5   3      126.49      111.19     31.08 o 
 -11   6   3     1001.25      992.19     56.03 o 
 -10   6   3      926.13      898.29     51.29 o 
  -9   6   3     1143.34     1156.22     43.12 o 
  -8   6   3        3.24        0.92     15.12 o 
  -7   6   3     1930.59     1885.01     51.34 o 
  -6   6   3     2127.95     2052.54     51.29 o 
  -5   6   3     1275.28     1380.24     38.68 o 
  -4   6   3     2185.88     2085.44     52.82 o 
  -3   6   3       75.42       97.24      7.18 o 
  -2   6   3        2.14       12.10      5.43 o 
  -1   6   3       91.80      133.24      8.50 o 
   0   6   3     5865.61     6415.21     94.62 o 
   1   6   3     2608.70     2902.26     36.68 o 
   2   6   3      617.15      666.63     17.49 o 
   3   6   3     7937.91     7809.18     92.68 o 
   4   6   3     7731.90     7748.79    108.33 o 
   5   6   3      378.47      440.26     19.60 o 
   6   6   3      813.73      890.50     29.78 o 
   7   6   3       68.15       87.81     11.03 o 
   8   6   3      204.79      165.83     15.90 o 
   9   6   3      445.46      464.61     24.02 o 
  10   6   3       47.66       69.58     17.94 o 
  11   6   3       10.12       31.89     21.44 o 
 -10   7   3      705.25      696.75     35.74 o 
  -9   7   3       45.12       65.48     28.38 o 
  -8   7   3     1530.30     1555.59     49.42 o 
  -7   7   3      336.13      447.84     25.32 o 
  -6   7   3       35.99       79.53     13.09 o 
  -5   7   3      831.45      854.48     31.12 o 
  -4   7   3      525.71      514.92     22.92 o 
  -3   7   3     1601.56     1614.49     39.91 o 
  -2   7   3       20.46       31.92      6.30 o 
  -1   7   3       24.09       59.77      6.59 o 
   0   7   3      616.54      651.96     18.63 o 
   1   7   3       48.88       65.71      6.04 o 
   2   7   3     1680.13     1783.01     32.73 o 
   3   7   3     2800.65     2801.05     53.00 o 
   4   7   3     3802.61     3800.02     67.28 o 
   5   7   3     7823.60     7890.25    131.38 o 
   6   7   3        2.78       -1.70      8.56 o 
   7   7   3     1700.70     1725.93     61.80 o 
   8   7   3      317.30      388.57     29.04 o 
   9   7   3      502.17      452.40     36.88 o 
  10   7   3        6.55       14.63     19.18 o 
 -10   8   3      220.90      302.50     37.10 o 
  -9   8   3      475.44      514.13     30.87 o 
  -8   8   3       99.21      123.99     17.84 o 
  -7   8   3     4522.53     4588.52     92.57 o 
  -6   8   3      421.84      505.17     42.37 o 
  -5   8   3       37.44       47.03     11.28 o 
  -4   8   3       13.53       20.08     13.09 o 
  -3   8   3      190.61      191.00     34.90 o 
  -2   8   3      652.48      616.59     24.43 o 
  -1   8   3     2616.86     2713.44     54.66 o 
   0   8   3     4549.49     4460.70     80.40 o 
   1   8   3     2541.69     2424.32     51.34 o 
   2   8   3        7.16       10.59      7.92 o 
   3   8   3     1875.02     1853.83     59.43 o 
   4   8   3      298.04      326.63     25.22 o 
   5   8   3     9492.85     9510.93    179.64 o 
   6   8   3     6979.85     6949.51    147.29 o 
   7   8   3      577.50      603.34     36.56 o 
   8   8   3    11506.44    11735.60    223.32 o 
   9   8   3      832.77      896.34     46.27 o 
  10   8   3      811.72      824.48     57.42 o 
  -9   9   3       33.74       19.25     46.78 o 
  -8   9   3       85.19      138.14     30.38 o 
  -7   9   3      270.36      276.24     48.82 o 
  -6   9   3     3730.59     3884.82    107.47 o 
  -5   9   3      347.31      381.65     30.34 o 
  -4   9   3     1226.66     1155.76     50.04 o 
  -3   9   3     3966.42     4018.69    122.64 o 
  -2   9   3       42.25       55.06     16.67 o 
  -1   9   3     2077.27     2056.86     56.45 o 
   0   9   3      181.63      199.12     15.42 o 
   1   9   3     2174.13     2193.31     51.21 o 
   2   9   3      827.47      802.05     37.78 o 
   3   9   3        9.18       11.35     18.33 o 
   4   9   3        0.00       17.01     12.79 o 
   5   9   3      350.20      313.83     25.74 o 
   6   9   3      102.25      164.10     33.12 o 
   7   9   3     2571.07     2644.26     85.81 o 
   8   9   3      616.45      631.35     39.36 o 
   9   9   3      622.18      612.67     40.64 o 
  -8  10   3        7.83      -41.08     41.08 o 
  -7  10   3       63.74       57.57     23.55 o 
  -6  10   3      205.64      188.33     27.54 o 
  -5  10   3     1134.35     1118.44     54.52 o 
  -4  10   3     1906.56     1841.87     67.42 o 
  -3  10   3        5.13       26.23     14.64 o 
  -2  10   3     2400.22     2337.16     93.56 o 
  -1  10   3      190.16      200.93     22.96 o 
   0  10   3     2398.36     2380.77     55.85 o 
   1  10   3       36.36       60.58     11.71 o 
   2  10   3      100.58       95.21     16.21 o 
   3  10   3       10.84       38.57     14.47 o 
   4  10   3      316.88      371.43     29.07 o 
   5  10   3      167.30      242.61     23.23 o 
   6  10   3        2.78       11.25     15.67 o 
   7  10   3        2.78       17.37     17.57 o 
   8  10   3       65.60       19.73     19.48 o 
  -6  11   3      127.55      141.62     27.17 o 
  -5  11   3      215.55      231.32     28.61 o 
  -4  11   3      949.56      878.88     65.17 o 
  -3  11   3     1630.01     1661.26    114.58 o 
  -2  11   3       12.24        2.67     20.38 o 
  -1  11   3     4237.11     4346.15    110.93 o 
   0  11   3     1636.47     1628.01     46.91 o 
   1  11   3     1002.96      983.63     52.32 o 
   2  11   3     1280.96     1168.71     50.76 o 
   3  11   3       77.54       76.10     16.72 o 
   4  11   3       49.31       60.94     33.66 o 
   5  11   3      394.72      424.96     33.21 o 
   6  11   3      163.59      181.14     25.11 o 
  -5  12   3      104.06       39.90     38.61 o 
  -4  12   3      136.39      136.79     24.47 o 
  -3  12   3      196.82      270.16     29.99 o 
  -2  12   3     1346.97     1462.07     61.91 o 
  -1  12   3        1.71       29.90     18.71 o 
   0  12   3     5782.51     5286.13    205.07 o 
   1  12   3      959.49      932.89     45.53 o 
   2  12   3      885.40      889.69     45.66 o 
   3  12   3     1488.78     1424.85     61.13 o 
   4  12   3        0.93      -17.59     17.59 o 
   5  12   3       39.82       20.42     33.01 o 
  -2  13   3        0.37       25.59     21.32 o 
  -1  13   3     1260.33     1211.28     87.75 o 
   0  13   3      324.31      385.57     37.30 o 
   1  13   3     1185.92     1193.97     91.62 o 
   2  13   3     1452.01     1354.67     58.99 o 
   3  13   3        1.73       31.62     24.41 o 
  -3 -12   4       88.50       68.96     20.54 o 
  -2 -12   4     1386.38     1327.76     58.19 o 
  -1 -12   4     1765.82     1785.84     67.58 o 
   0 -12   4       14.33       34.28     20.76 o 
   1 -12   4      216.08      336.69     32.95 o 
   2 -12   4       47.85       45.73     21.92 o 
  -5 -11   4       22.80       67.93     19.50 o 
  -4 -11   4        3.02       21.84     17.04 o 
  -3 -11   4      464.44      503.15     33.31 o 
  -2 -11   4      507.01      586.50     35.74 o 
  -1 -11   4     3377.10     3244.96     88.83 o 
   0 -11   4     2319.78     2480.55     69.89 o 
   1 -11   4        8.37       -6.41     17.64 o 
   2 -11   4     1370.68     1491.27     62.92 o 
   3 -11   4      656.56      702.53     43.26 o 
   4 -11   4       36.08       90.91     54.09 o 
   5 -11   4      118.97      111.00     25.24 o 
  -7 -10   4      591.50      530.70     36.87 o 
  -6 -10   4        6.57       26.23     16.23 o 
  -5 -10   4      373.58      388.33     29.67 o 
  -4 -10   4        4.02       14.69     15.31 o 
  -3 -10   4       45.65       46.72     14.41 o 
  -2 -10   4      100.76      104.57     13.58 o 
  -1 -10   4      263.25      265.16     19.26 o 
   0 -10   4     1186.55     1181.25     39.64 o 
   1 -10   4     4999.91     5057.44     93.10 o 
   2 -10   4        2.14       30.89     16.78 o 
   3 -10   4     2306.79     2167.69     75.85 o 
   4 -10   4     1444.78     1486.92     62.17 o 
   5 -10   4      164.10      170.09     25.76 o 
   6 -10   4      252.38      249.28     37.15 o 
  -8  -9   4      289.80      310.15     29.22 o 
  -7  -9   4        9.37       -9.77     19.30 o 
  -6  -9   4       39.42       18.83     27.42 o 
  -5  -9   4       64.92       80.76     17.35 o 
  -4  -9   4       71.39       75.63     16.43 o 
  -3  -9   4     1066.98     1075.38     36.49 o 
  -2  -9   4       39.05       36.03     11.20 o 
  -1  -9   4        2.30       13.47      9.32 o 
   0  -9   4     1540.48     1520.94     43.41 o 
   1  -9   4      121.36      130.54     15.76 o 
   2  -9   4     1680.97     1578.05     98.77 o 
   3  -9   4     1210.16     1179.70     52.20 o 
   4  -9   4     6498.94     6430.84    180.82 o 
   5  -9   4     4331.05     4181.82    113.39 o 
   6  -9   4      402.98      418.41     32.65 o 
   7  -9   4      809.14      754.99     78.12 o 
   8  -9   4        0.63      -27.74     27.74 o 
  -9  -8   4      581.18      633.90     39.56 o 
  -8  -8   4      244.91      257.40     34.84 o 
  -7  -8   4     1313.29     1314.08     54.91 o 
  -6  -8   4      498.26      498.27     42.96 o 
  -5  -8   4       38.22      100.98     24.30 o 
  -4  -8   4      154.67      148.31     17.83 o 
  -3  -8   4       47.32       29.88      9.58 o 
  -2  -8   4      202.15      234.59     16.41 o 
  -1  -8   4      181.10      205.92     23.80 o 
   0  -8   4        4.08       25.15      8.58 o 
   1  -8   4       15.64       32.83      8.28 o 
   2  -8   4       31.19       41.34      9.34 o 
   3  -8   4      250.67      242.20     24.71 o 
   4  -8   4      456.40      458.58     32.12 o 
   5  -8   4      606.73      653.47     38.54 o 
   6  -8   4     2848.34     2696.70     86.17 o 
   7  -8   4      295.65      292.47     31.16 o 
   8  -8   4     2036.89     2136.03     80.72 o 
   9  -8   4      891.81      896.31     64.74 o 
 -10  -7   4      238.58      265.46     28.00 o 
  -9  -7   4      139.79      144.52     21.62 o 
  -8  -7   4      375.10      354.46     28.02 o 
  -7  -7   4       13.31       -0.59     13.38 o 
  -6  -7   4     2969.30     2753.13     78.57 o 
  -5  -7   4     1319.39     1367.81     51.21 o 
  -4  -7   4      377.65      356.58     18.93 o 
  -3  -7   4     3163.33     3063.01     61.38 o 
  -2  -7   4        3.06        2.77      7.43 o 
  -1  -7   4      373.53      360.97     18.38 o 
   0  -7   4      171.68      176.66     13.33 o 
   1  -7   4       70.45      120.09     11.74 o 
   2  -7   4       39.39       48.81      8.87 o 
   3  -7   4        0.13       -2.95     11.17 o 
   4  -7   4      192.29      172.96     19.78 o 
   5  -7   4      988.51      964.65     44.57 o 
   6  -7   4      718.47      775.27     41.94 o 
   7  -7   4     3958.45     3927.54    107.44 o 
   8  -7   4      579.30      570.04     67.37 o 
   9  -7   4     2323.97     2295.19     84.49 o 
  10  -7   4      857.60      745.22     60.54 o 
 -10  -6   4       57.18       36.35     29.89 o 
  -9  -6   4       71.88       74.36     24.09 o 
  -8  -6   4        1.27       -4.04     22.91 o 
  -7  -6   4     1462.27     1455.40     53.30 o 
  -6  -6   4      278.58      343.38     24.41 o 
  -5  -6   4     5172.33     5352.78    167.11 o 
  -4  -6   4     2799.82     2686.46     54.68 o 
  -3  -6   4     2193.61     2218.40     47.55 o 
  -2  -6   4     6444.83     6415.96     95.70 o 
  -1  -6   4      181.45      167.89     12.06 o 
   0  -6   4      907.71      895.45     27.40 o 
   1  -6   4      601.68      687.95     23.40 o 
   2  -6   4       27.88       25.94      8.52 o 
   3  -6   4       84.16      100.97     11.00 o 
   4  -6   4        0.26        3.41     10.76 o 
   5  -6   4       43.31       58.69     14.05 o 
   6  -6   4     1520.66     1531.55     43.03 o 
   7  -6   4        6.05        2.47     17.36 o 
   8  -6   4     4263.25     4141.42     85.58 o 
   9  -6   4      304.01      349.75     29.01 o 
  10  -6   4      864.32      847.09     57.73 o 
 -11  -5   4     1683.13     1739.82    107.21 o 
 -10  -5   4      149.08      105.92     33.23 o 
  -9  -5   4        3.48       13.16     13.82 o 
  -8  -5   4       66.14       49.36     13.92 o 
  -7  -5   4      136.00      152.37     16.45 o 
  -6  -5   4     1029.23     1049.37     41.60 o 
  -5  -5   4     3685.82     3683.92     54.00 o 
  -4  -5   4     7147.56     7141.08     84.11 o 
  -3  -5   4    15077.66    15168.71    153.12 o 
  -2  -5   4     1289.48     1308.75     32.17 o 
  -1  -5   4     4955.64     4471.43     69.78 o 
   0  -5   4       99.17      193.93     11.83 o 
   1  -5   4      597.65      641.22     18.57 o 
   2  -5   4      832.32      904.97     19.21 o 
   3  -5   4      340.86      335.93     18.02 o 
   4  -5   4      641.13      709.63     24.66 o 
   5  -5   4      365.40      375.85     19.03 o 
   6  -5   4      131.92      147.68     15.86 o 
   7  -5   4       67.16       87.35     12.57 o 
   8  -5   4      102.50      101.56     16.11 o 
   9  -5   4      295.72      345.25     30.27 o 
  10  -5   4      974.90      935.92     88.23 o 
  11  -5   4      233.36      314.11     37.75 o 
 -11  -4   4       26.82       96.32     25.70 o 
 -10  -4   4      761.65      739.59     41.56 o 
  -9  -4   4      158.32      196.42     20.80 o 
  -8  -4   4       51.28       77.64     11.05 o 
  -7  -4   4     1916.60     1956.99     45.45 o 
  -6  -4   4        7.58       19.97      6.72 o 
  -5  -4   4     1275.68     1258.67     26.74 o 
  -4  -4   4     5856.32     6070.25     72.96 o 
  -3  -4   4     1564.23     1522.93     42.80 o 
  -2  -4   4    29428.03    30003.77    319.91 o 
  -1  -4   4     3655.34     4019.64     82.75 o 
   0  -4   4    36969.33    37501.97    403.00 o 
   1  -4   4    14485.22    14077.11    154.46 o 
   2  -4   4     4519.18     4641.13     55.60 o 
   3  -4   4     6890.47     7160.91    111.23 o 
   4  -4   4      193.84      187.06     14.00 o 
   5  -4   4      541.64      567.14     22.18 o 
   6  -4   4      580.16      522.02     22.99 o 
   7  -4   4      366.29      380.06     21.58 o 
   8  -4   4      964.95     1006.61     36.21 o 
   9  -4   4       70.53       73.70     14.49 o 
  10  -4   4       18.53       47.15     20.28 o 
  11  -4   4        7.98       -7.49     21.92 o 
 -12  -3   4      504.88      560.06     38.43 o 
 -11  -3   4     2045.92     2139.37     75.88 o 
 -10  -3   4      178.15      215.01     23.24 o 
  -9  -3   4       77.34       65.16     16.52 o 
  -8  -3   4      478.50      487.94     21.29 o 
  -7  -3   4      504.76      512.78     22.04 o 
  -6  -3   4     1329.40     1292.30     44.14 o 
  -5  -3   4     1728.31     1694.69     50.46 o 
  -4  -3   4     1021.48     1190.45     23.74 o 
  -3  -3   4       80.58      122.69      7.11 o 
  -2  -3   4      302.11      307.56      9.47 o 
  -1  -3   4    21905.37    21622.10    238.42 o 
   0  -3   4     5312.28     5393.92    103.73 o 
   1  -3   4     5585.91     5177.60     64.29 o 
   2  -3   4    12906.06    12640.73    124.59 o 
   3  -3   4      832.53      914.41     19.14 o 
   4  -3   4     7330.46     6965.57     93.16 o 
   5  -3   4      282.93      310.41     16.33 o 
   6  -3   4     1801.58     1730.35     43.14 o 
   7  -3   4      993.36      993.30     33.90 o 
   8  -3   4       95.80       90.46     12.93 o 
   9  -3   4      438.14      509.89     36.52 o 
  10  -3   4      426.37      423.13     35.30 o 
  11  -3   4        0.54       55.88     23.98 o 
 -12  -2   4     2404.98     2663.84     89.13 o 
 -11  -2   4       34.54       99.30     20.33 o 
 -10  -2   4     3496.48     3550.60     97.66 o 
  -9  -2   4      259.79      266.01     27.85 o 
  -8  -2   4     2506.24     2458.81    113.24 o 
  -7  -2   4      260.72      276.19     13.43 o 
  -6  -2   4      134.33      145.48      9.84 o 
  -5  -2   4       82.28      122.48      8.85 o 
  -4  -2   4     1348.69     1477.48     26.52 o 
  -3  -2   4      901.66      866.11     17.74 o 
  -2  -2   4      209.89      203.48      7.55 o 
  -1  -2   4      240.53      240.69      7.36 o 
   0  -2   4    21274.04    19882.65    185.66 o 
   1  -2   4      788.76      668.56     12.83 o 
   2  -2   4     5033.89     4709.02     54.77 o 
   3  -2   4     5799.22     5248.72     65.04 o 
   4  -2   4        0.21       14.44      4.08 o 
   5  -2   4     2455.91     2285.99     35.65 o 
   6  -2   4     1032.33      950.90     29.96 o 
   7  -2   4       64.09       68.67     17.71 o 
   8  -2   4      104.83      134.84     14.88 o 
   9  -2   4        2.70      -15.22     15.22 o 
  10  -2   4      538.74      526.69     36.81 o 
  11  -2   4       33.00       23.09     22.80 o 
 -12  -1   4      833.56      859.25     47.17 o 
 -11  -1   4     4897.75     4884.33    124.94 o 
 -10  -1   4        5.16       16.94     15.84 o 
  -9  -1   4     2713.45     2709.56     79.44 o 
  -8  -1   4     1274.57     1356.39     51.00 o 
  -7  -1   4     1319.05     1306.23     29.41 o 
  -6  -1   4     6102.80     6017.19     75.15 o 
  -5  -1   4     1298.62     1327.03     26.14 o 
  -4  -1   4     2450.47     2744.53     38.83 o 
  -3  -1   4        8.40       25.70      4.04 o 
  -2  -1   4      465.53      341.76      9.84 o 
  -1  -1   4     2356.59     2149.29     41.95 o 
   0  -1   4      216.01      178.22      6.56 o 
   1  -1   4      155.79      247.69      8.68 o 
   2  -1   4     1795.63     1690.89     24.56 o 
   3  -1   4     1489.32     1672.70     25.76 o 
   4  -1   4    22622.36    21924.80    367.41 o 
   5  -1   4       62.64       75.70      6.49 o 
   6  -1   4     3007.67     2950.54     44.52 o 
   7  -1   4     1450.12     1431.11     38.55 o 
   8  -1   4       14.75       23.85     14.12 o 
   9  -1   4     1059.74     1030.18     49.73 o 
  10  -1   4       68.94      103.92     20.43 o 
  11  -1   4       76.62       73.02     26.94 o 
  12  -1   4      136.15      227.55     52.58 o 
 -12   0   4      138.07      255.30     40.33 o 
 -11   0   4      214.25      222.30     26.30 o 
 -10   0   4     1796.93     1803.56     67.07 o 
  -9   0   4       39.17       60.19     16.40 o 
  -8   0   4     2739.78     2681.74     59.85 o 
  -7   0   4    11418.47    11362.24    153.74 o 
  -6   0   4     2940.24     2804.77     43.49 o 
  -5   0   4    12349.01    12859.27    132.22 o 
  -4   0   4      715.10      738.09     17.04 o 
  -3   0   4     2921.96     2874.88     37.27 o 
  -2   0   4      485.89      468.96     11.90 o 
  -1   0   4      331.02      184.23      7.95 o 
   0   0   4     1484.93     1038.66     21.93 o 
   1   0   4     8696.70     7493.29     74.25 o 
   2   0   4     8653.04     9718.57    124.02 o 
   3   0   4    16065.09    17703.27    168.00 o 
   4   0   4     4852.29     4948.80     75.22 o 
   5   0   4     3423.08     3296.78     60.39 o 
   6   0   4    12265.10    12386.47    131.20 o 
   7   0   4     6727.80     6557.19    134.12 o 
   8   0   4     9797.44     9672.01    182.52 o 
   9   0   4      292.43      299.25     74.09 o 
  10   0   4     4544.33     4284.30    114.68 o 
  11   0   4       40.21       59.58     21.33 o 
  12   0   4      261.12      290.39     43.66 o 
 -12   1   4      494.97      409.93     41.62 o 
 -11   1   4       89.15       83.99     35.54 o 
 -10   1   4      830.45      738.11     42.85 o 
  -9   1   4     1880.52     1937.14     53.91 o 
  -8   1   4      321.48      349.75     21.48 o 
  -7   1   4     6171.47     6133.07     98.97 o 
  -6   1   4     6652.85     6292.27     96.05 o 
  -5   1   4        3.21        1.25      4.30 o 
  -4   1   4    10977.55    10819.65    111.05 o 
  -3   1   4     1138.80      982.04     18.56 o 
  -2   1   4     2237.20     2317.47     30.80 o 
  -1   1   4     3133.65     3244.24     85.82 o 
   0   1   4      398.58      471.12     11.89 o 
   1   1   4    12278.91    11430.42    110.52 o 
   2   1   4       17.51       -0.56      5.06 o 
   3   1   4     2118.19     2396.50     31.76 o 
   4   1   4    11548.22    13381.40    133.18 o 
   5   1   4       41.63       55.43      5.85 o 
   6   1   4     3839.66     4080.56     54.73 o 
   7   1   4     1081.01     1093.53     66.10 o 
   8   1   4      563.41      532.69     34.30 o 
   9   1   4     6141.86     6366.68    140.54 o 
  10   1   4      348.59      394.08     86.35 o 
  11   1   4     2750.60     2444.38     84.90 o 
  12   1   4     1164.42     1260.51     61.09 o 
 -12   2   4      211.03      222.06     49.04 o 
 -11   2   4      553.60      525.66     38.38 o 
 -10   2   4      184.52      130.47     36.24 o 
  -9   2   4       12.21       12.87     15.32 o 
  -8   2   4      743.95      777.53     31.99 o 
  -7   2   4        9.70       63.63     15.24 o 
  -6   2   4      235.14      269.67     17.41 o 
  -5   2   4    11677.60    11330.51    145.42 o 
  -4   2   4       92.31      100.11      8.00 o 
  -3   2   4     2377.41     1998.84     28.65 o 
  -2   2   4     1641.12     1337.17     20.74 o 
  -1   2   4     3123.33     3433.91     44.92 o 
   0   2   4       34.68       33.69      6.19 o 
   1   2   4      410.44      406.53      9.06 o 
   2   2   4     5219.21     5682.40     72.42 o 
   3   2   4      523.52      508.06     18.64 o 
   4   2   4     2790.69     3106.82     51.28 o 
   5   2   4     1087.80     1310.56     23.21 o 
   6   2   4       23.26       32.45     12.65 o 
   7   2   4     1200.09     1231.41     34.69 o 
   8   2   4       49.63       44.56     10.13 o 
   9   2   4       14.97       16.85     14.28 o 
  10   2   4     2033.25     2073.83     73.30 o 
  11   2   4      429.11      448.38    107.80 o 
  12   2   4     1693.28     1911.34     89.15 o 
 -12   3   4        0.78       11.83     47.53 o 
 -11   3   4      175.27      227.54     32.42 o 
 -10   3   4       78.36       68.64     22.91 o 
  -9   3   4       27.38       36.64     12.99 o 
  -8   3   4       18.20       29.40     11.38 o 
  -7   3   4     2666.44     2704.52     60.25 o 
  -6   3   4      322.54      333.85     25.74 o 
  -5   3   4      768.98      767.68     26.27 o 
  -4   3   4    16594.33    16170.42    224.08 o 
  -3   3   4       16.61       15.97      3.62 o 
  -2   3   4     2065.40     1915.50     27.39 o 
  -1   3   4    11494.86    11201.53    141.01 o 
   0   3   4      247.34      299.19     18.01 o 
   1   3   4    27625.95    28038.99    225.89 o 
   2   3   4     1001.22      924.29     16.20 o 
   3   3   4      471.79      550.10     17.40 o 
   4   3   4      196.68      148.21     10.29 o 
   5   3   4       75.16       55.93      8.49 o 
   6   3   4      185.87      183.24     13.44 o 
   7   3   4        3.69        4.87      7.70 o 
   8   3   4       90.08       81.60     11.27 o 
   9   3   4       26.90       25.03     13.79 o 
  10   3   4       19.84       25.80     16.43 o 
  11   3   4     1425.23     1452.49     61.95 o 
  12   3   4      455.50      428.81     39.95 o 
 -11   4   4      197.66      252.17     30.69 o 
 -10   4   4      273.00      326.34     32.88 o 
  -9   4   4       33.05       68.08     22.18 o 
  -8   4   4      282.69      302.18     21.55 o 
  -7   4   4     3625.80     3590.36     72.52 o 
  -6   4   4     1291.19     1334.22     38.43 o 
  -5   4   4      133.64      138.75     22.88 o 
  -4   4   4      308.66      333.82     24.29 o 
  -3   4   4     1307.16     1347.81     23.24 o 
  -2   4   4     4242.68     4217.62     51.30 o 
  -1   4   4    17115.22    17349.48    166.86 o 
   0   4   4    32412.05    31552.37    289.36 o 
   1   4   4      133.10      152.53     15.00 o 
   2   4   4     6820.78     6515.45     71.49 o 
   3   4   4     4372.22     4576.02     54.47 o 
   4   4   4       11.55       20.76      7.57 o 
   5   4   4      565.30      635.19     22.42 o 
   6   4   4       48.52       79.29     17.58 o 
   7   4   4      714.96      754.34     27.41 o 
   8   4   4     2046.27     2029.07     49.87 o 
   9   4   4       38.46       83.41     12.02 o 
  10   4   4      717.48      677.25     41.08 o 
  11   4   4        2.74       10.80     29.95 o 
  12   4   4       44.72       71.30     28.71 o 
 -11   5   4      935.03      904.20     53.60 o 
 -10   5   4      499.21      502.44     29.04 o 
  -9   5   4     2368.72     2198.67     93.50 o 
  -8   5   4       83.94       73.87     14.12 o 
  -7   5   4       19.40        6.02     24.94 o 
  -6   5   4      178.79      211.19     17.10 o 
  -5   5   4      870.14      819.32     28.21 o 
  -4   5   4     2432.90     2429.67     49.69 o 
  -3   5   4     1097.40     1171.87     25.01 o 
  -2   5   4      981.91     1078.98     21.69 o 
  -1   5   4        7.25       46.78      9.33 o 
   0   5   4      883.61      879.32     19.40 o 
   1   5   4     8061.29     7842.84     83.10 o 
   2   5   4     2431.29     2360.70     35.46 o 
   3   5   4    19088.83    19638.97    208.22 o 
   4   5   4     9486.30     9493.88    124.88 o 
   5   5   4      183.62      228.76     14.38 o 
   6   5   4      320.26      349.48     18.07 o 
   7   5   4      158.49      139.25     13.83 o 
   8   5   4      243.72      251.69     17.41 o 
   9   5   4        9.13       22.53     16.44 o 
  10   5   4       31.57       29.56     34.63 o 
  11   5   4      304.46      334.24     48.18 o 
  12   5   4      285.33      351.00     39.57 o 
 -11   6   4     2090.33     2064.01     82.45 o 
 -10   6   4     1625.67     1643.99     62.63 o 
  -9   6   4      510.59      542.21     29.49 o 
  -8   6   4     1212.25     1195.54     42.56 o 
  -7   6   4      247.50      356.10     32.33 o 
  -6   6   4        2.13       21.64     14.21 o 
  -5   6   4      348.80      383.03     20.04 o 
  -4   6   4        0.92       18.07      7.20 o 
  -3   6   4      316.74      353.60     12.57 o 
  -2   6   4      224.84      212.83     10.14 o 
  -1   6   4      435.20      540.18     15.86 o 
   0   6   4     1931.03     2189.14     31.89 o 
   1   6   4     1990.57     2237.42     35.71 o 
   2   6   4     7685.58     7988.97     90.61 o 
   3   6   4      723.23      674.88     16.10 o 
   4   6   4     1861.64     1948.38     42.82 o 
   5   6   4     3088.87     3069.20     59.63 o 
   6   6   4       26.96       49.47     13.03 o 
   7   6   4     2773.68     2713.18     59.69 o 
   8   6   4      198.58      244.69     26.37 o 
   9   6   4     1233.43     1304.13     42.15 o 
  10   6   4       44.81       36.36     13.89 o 
  11   6   4      112.88      138.79     23.63 o 
 -10   7   4      628.49      563.17     33.37 o 
  -9   7   4     1198.68     1265.44     47.23 o 
  -8   7   4      196.26      262.97     25.51 o 
  -7   7   4     7742.85     7792.73    128.41 o 
  -6   7   4     1502.10     1547.37     45.31 o 
  -5   7   4       59.15      113.25     13.18 o 
  -4   7   4      298.28      311.99     24.72 o 
  -3   7   4      237.53      295.17     20.13 o 
  -2   7   4       98.72      100.42      8.07 o 
  -1   7   4     1006.41      966.48     23.35 o 
   0   7   4     2129.62     2176.40     37.59 o 
   1   7   4       87.43      127.35      8.06 o 
   2   7   4        6.78       10.65      7.31 o 
   3   7   4     1667.73     1715.59     39.70 o 
   4   7   4      134.93      119.46     13.25 o 
   5   7   4      237.61      254.49     16.23 o 
   6   7   4     4740.11     4826.88     85.32 o 
   7   7   4      666.67      710.32     28.22 o 
   8   7   4     4921.83     4918.85     92.92 o 
   9   7   4     1578.09     1575.09     74.41 o 
  10   7   4      164.37      154.08     24.84 o 
 -10   8   4       24.88       69.15     33.44 o 
  -9   8   4      102.38       93.97     24.31 o 
  -8   8   4     2588.10     2590.88     68.71 o 
  -7   8   4       55.58       92.57     15.73 o 
  -6   8   4     4819.96     4662.61     90.14 o 
  -5   8   4     3484.65     3501.93     72.84 o 
  -4   8   4      349.60      391.51     21.16 o 
  -3   8   4     2405.81     2339.53     52.35 o 
  -2   8   4      337.63      390.02     33.63 o 
  -1   8   4      851.12      896.23     23.80 o 
   0   8   4     4697.86     4840.16     80.14 o 
   1   8   4     2530.65     2611.42     53.62 o 
   2   8   4     5385.55     5492.77     87.97 o 
   3   8   4      105.85      119.05     16.24 o 
   4   8   4      274.92      301.30     24.02 o 
   5   8   4      318.43      292.41     25.32 o 
   6   8   4     1614.07     1651.08     61.12 o 
   7   8   4     3381.62     3291.79     94.00 o 
   8   8   4       12.58       27.24     61.13 o 
   9   8   4     2212.86     2255.20     79.25 o 
  10   8   4     1673.38     1766.06     87.43 o 
  -9   9   4        4.65      -41.51     41.51 o 
  -8   9   4        5.22        8.94     38.23 o 
  -7   9   4      348.28      324.29     33.89 o 
  -6   9   4      145.78       98.71     18.94 o 
  -5   9   4     1363.39     1351.65     56.22 o 
  -4   9   4      836.07      855.96     82.48 o 
  -3   9   4     1238.76     1207.15     48.96 o 
  -2   9   4     2222.77     2152.52     66.48 o 
  -1   9   4      100.59       96.95     12.21 o 
   0   9   4       60.59       80.15     10.99 o 
   1   9   4     5581.96     5403.10     90.41 o 
   2   9   4      525.61      520.83     33.55 o 
   3   9   4      221.91      197.04     20.07 o 
   4   9   4     2990.75     3000.24     84.99 o 
   5   9   4      303.61      300.11     25.60 o 
   6   9   4        0.58       21.71     19.41 o 
   7   9   4       46.46       55.39     17.48 o 
   8   9   4     1620.80     1593.89     65.57 o 
   9   9   4       88.26       96.04     20.77 o 
  -8  10   4       43.83      -32.48     43.98 o 
  -7  10   4        5.18      -32.50     37.91 o 
  -6  10   4      821.39      853.08     47.15 o 
  -5  10   4     1057.11     1087.52     52.57 o 
  -4  10   4      295.15      285.54     35.00 o 
  -3  10   4     2352.12     2292.75     82.86 o 
  -2  10   4      239.17      216.82     22.82 o 
  -1  10   4     3056.90     3237.06     88.61 o 
   0  10   4     2901.97     2750.22     60.70 o 
   1  10   4     1198.16     1222.87     38.39 o 
   2  10   4     1146.60     1208.45     49.76 o 
   3  10   4      368.17      405.07     33.44 o 
   4  10   4      486.92      555.94     34.40 o 
   5  10   4      384.26      379.92     32.15 o 
   6  10   4      371.84      310.07     29.84 o 
   7  10   4       95.64      126.56     49.31 o 
   8  10   4       48.23       76.06     19.41 o 
  -6  11   4       69.46       88.84     45.49 o 
  -5  11   4      253.07      189.17     27.67 o 
  -4  11   4       11.39      -13.66     17.31 o 
  -3  11   4      310.20      296.87     28.17 o 
  -2  11   4      693.44      758.05     70.76 o 
  -1  11   4      136.47      168.54     21.98 o 
   0  11   4     4146.44     4166.18     81.83 o 
   1  11   4     1584.46     1514.04     57.15 o 
   2  11   4      319.62      319.26     27.55 o 
   3  11   4     1251.98     1335.94     56.10 o 
   4  11   4        5.16        4.88     35.81 o 
   5  11   4      131.39      164.20     35.59 o 
   6  11   4       62.98       30.45     17.21 o 
   7  11   4       46.94        9.89     34.20 o 
  -5  12   4        5.09      -29.14     33.77 o 
  -4  12   4       38.64       55.10     20.32 o 
  -3  12   4       61.54       87.18     20.29 o 
  -2  12   4      351.01      343.90     46.08 o 
  -1  12   4     1652.05     1621.96     64.47 o 
   0  12   4      378.12      341.32     46.35 o 
   1  12   4      771.86      852.28     44.08 o 
   2  12   4     4297.31     4211.20    111.50 o 
   3  12   4       24.57       -1.43     17.22 o 
   4  12   4     1044.21     1087.96     53.91 o 
   5  12   4      162.88      172.93     24.71 o 
  -2  13   4       47.77       74.84     21.71 o 
  -1  13   4       36.35       -5.59     32.05 o 
   0  13   4      150.75      246.88     31.25 o 
   1  13   4      380.56      468.75     56.35 o 
   2  13   4      711.80      653.50     41.12 o 
   3  13   4     1835.91     1834.02     90.76 o 
  -3 -12   5      270.87      256.37     34.63 o 
  -2 -12   5      230.01      250.90     41.62 o 
  -1 -12   5      777.93      725.38     48.10 o 
   0 -12   5     1277.31     1360.20     87.21 o 
   1 -12   5       34.87       62.31     29.57 o 
   2 -12   5      975.67     1032.24     72.69 o 
  -5 -11   5      113.31      156.92     21.73 o 
  -4 -11   5        0.67      -17.08     17.08 o 
  -3 -11   5       92.81       98.88     18.40 o 
  -2 -11   5       10.49        7.12     18.82 o 
  -1 -11   5     1175.00     1188.35     42.39 o 
   0 -11   5      265.68      278.02     21.75 o 
   1 -11   5     4287.27     4418.54    129.69 o 
   2 -11   5      173.42      194.18     40.43 o 
   3 -11   5     1974.54     2056.30     76.90 o 
   4 -11   5      752.09      721.15     45.17 o 
  -7 -10   5        6.83       14.30     31.72 o 
  -6 -10   5       68.82       58.41     18.43 o 
  -5 -10   5        5.91       22.26     16.93 o 
  -4 -10   5      239.73      260.64     26.95 o 
  -3 -10   5      630.41      560.14     54.57 o 
  -2 -10   5       72.11       88.45     14.23 o 
  -1 -10   5        7.99        8.59     10.95 o 
   0 -10   5      486.89      504.58     25.39 o 
   1 -10   5        7.20       31.66     11.17 o 
   2 -10   5     2007.15     1918.33     97.48 o 
   3 -10   5      182.42      181.34     23.25 o 
   4 -10   5     3304.77     3378.97    101.36 o 
   5 -10   5      905.64      882.66     49.39 o 
   6 -10   5       70.94       53.30     22.43 o 
  -8  -9   5      201.47      204.15     24.55 o 
  -7  -9   5      848.04      880.43     46.26 o 
  -6  -9   5      216.87      196.27     23.20 o 
  -5  -9   5       43.39       51.05     20.92 o 
  -4  -9   5        2.86       40.22     23.50 o 
  -3  -9   5        0.80       -6.84     13.85 o 
  -2  -9   5     1038.41      994.79     35.13 o 
  -1  -9   5      150.70      152.15     14.59 o 
   0  -9   5       14.43       10.38      9.78 o 
   1  -9   5      200.57      200.21     16.44 o 
   2  -9   5       16.71       28.42     13.71 o 
   3  -9   5      638.21      649.18     38.55 o 
   4  -9   5     1707.01     1584.54     62.65 o 
   5  -9   5      750.20      699.63     47.64 o 
   6  -9   5     4114.85     4088.77    115.29 o 
   7  -9   5       16.28       34.72     31.35 o 
   8  -9   5     1440.37     1530.45     89.90 o 
  -9  -8   5      867.84      865.24     45.46 o 
  -8  -8   5      764.58      790.89     42.47 o 
  -7  -8   5      320.12      328.12     64.09 o 
  -6  -8   5     3454.06     3110.98    113.88 o 
  -5  -8   5      402.32      399.17     27.96 o 
  -4  -8   5       18.07       10.54     10.78 o 
  -3  -8   5     1095.77     1065.55     35.35 o 
  -2  -8   5      259.57      221.92     16.13 o 
  -1  -8   5     1412.91     1522.06     42.29 o 
   0  -8   5      254.86      225.50     16.03 o 
   1  -8   5      388.47      399.75     20.12 o 
   2  -8   5        1.58       20.79      8.98 o 
   3  -8   5        9.90       14.52     12.75 o 
   4  -8   5       19.26       46.99     15.42 o 
   5  -8   5       47.60       47.13     25.65 o 
   6  -8   5       67.67       71.05     18.82 o 
   7  -8   5     2107.79     2176.93     91.78 o 
   8  -8   5      954.02      925.23     57.91 o 
   9  -8   5     1646.20     1604.33     89.25 o 
 -10  -7   5        0.42      -24.09     24.09 o 
  -9  -7   5      151.15      144.94     21.21 o 
  -8  -7   5        2.56      -17.67     31.67 o 
  -7  -7   5     3049.00     3079.32    105.28 o 
  -6  -7   5      285.65      273.99     22.67 o 
  -5  -7   5     3563.14     3356.52     86.22 o 
  -4  -7   5     2344.91     2142.01     50.17 o 
  -3  -7   5      408.18      425.67     20.58 o 
  -2  -7   5     2376.62     2482.50     53.95 o 
  -1  -7   5        8.34       18.35      7.58 o 
   0  -7   5      746.78      810.74     27.76 o 
   1  -7   5       76.01       84.80      8.74 o 
   2  -7   5        6.50       -5.33     12.03 o 
   3  -7   5      432.54      379.08     25.99 o 
   4  -7   5      537.29      581.62     34.06 o 
   5  -7   5        9.28       12.90     13.80 o 
   6  -7   5      543.93      602.18     37.41 o 
   7  -7   5        3.82        4.09     15.63 o 
   8  -7   5     2679.87     2549.27     87.56 o 
   9  -7   5      816.36      895.04     52.40 o 
  10  -7   5      567.83      584.56     50.22 o 
 -10  -6   5      115.88      189.37     39.47 o 
  -9  -6   5       82.96       66.13     19.02 o 
  -8  -6   5      174.01      205.02     25.22 o 
  -7  -6   5       13.46       28.53     12.02 o 
  -6  -6   5     1656.17     1689.05     56.11 o 
  -5  -6   5      605.41      640.44     24.82 o 
  -4  -6   5     1188.09     1112.52     32.55 o 
  -3  -6   5     8619.40     8207.49    236.57 o 
  -2  -6   5       29.14       30.50      7.62 o 
  -1  -6   5     4389.64     4445.07     74.44 o 
   0  -6   5      320.53      277.95     15.48 o 
   1  -6   5      295.09      343.31     16.75 o 
   2  -6   5     2217.99     2267.03     56.15 o 
   3  -6   5       47.17       28.45      8.11 o 
   4  -6   5      832.50      822.73     38.94 o 
   5  -6   5        3.55        9.47     12.58 o 
   6  -6   5       17.12       50.44     15.06 o 
   7  -6   5      322.11      333.68     29.90 o 
   8  -6   5        5.41       16.79     25.54 o 
   9  -6   5      782.12      757.51     48.07 o 
  10  -6   5      402.04      452.19     81.83 o 
 -11  -5   5        6.62       51.08     32.26 o 
 -10  -5   5      521.23      541.87     55.06 o 
  -9  -5   5       17.11       21.31     15.78 o 
  -8  -5   5       14.92       41.62     13.41 o 
  -7  -5   5      212.03      195.84     18.99 o 
  -6  -5   5        7.27       -8.46      9.74 o 
  -5  -5   5      618.69      649.74     24.01 o 
  -4  -5   5     3753.50     3622.48     64.12 o 
  -3  -5   5       77.67       53.98      8.11 o 
  -2  -5   5    10685.16    10299.51    134.38 o 
  -1  -5   5      960.00      838.36     25.21 o 
   0  -5   5     1459.23     1273.70     31.66 o 
   1  -5   5     3887.99     3884.86     67.87 o 
   2  -5   5       11.40        4.88      5.60 o 
   3  -5   5     2679.37     2525.48     71.99 o 
   4  -5   5        2.96        5.87      5.78 o 
   5  -5   5        3.94        8.49     12.27 o 
   6  -5   5      238.16      251.32     17.82 o 
   7  -5   5      117.36      126.94     21.28 o 
   8  -5   5        1.87        4.89     11.47 o 
   9  -5   5      132.17      123.50     16.76 o 
  10  -5   5       80.09      103.13     39.36 o 
  11  -5   5      614.24      606.07     52.69 o 
 -11  -4   5      358.71      371.21     53.12 o 
 -10  -4   5      268.30      286.16     25.73 o 
  -9  -4   5       37.60       59.97     14.78 o 
  -8  -4   5      136.18      122.84     13.26 o 
  -7  -4   5      162.39      172.56     13.58 o 
  -6  -4   5     1971.51     1927.04     36.89 o 
  -5  -4   5     2234.24     2312.63     39.24 o 
  -4  -4   5       93.67      125.01      8.28 o 
  -3  -4   5     1454.71     1811.59     29.94 o 
  -2  -4   5      147.22      152.46     13.46 o 
  -1  -4   5    19683.19    19802.99    313.81 o 
   0  -4   5    10209.49    10608.16    161.66 o 
   1  -4   5    14405.04    14907.04    146.52 o 
   2  -4   5    19418.97    19685.63    216.34 o 
   3  -4   5     1308.34     1298.26     25.00 o 
   4  -4   5     8607.13     8135.80     92.34 o 
   5  -4   5      118.84      123.12     13.18 o 
   6  -4   5        0.46        5.48      8.22 o 
   7  -4   5      213.58      250.47     17.87 o 
   8  -4   5      184.08      187.75     16.90 o 
   9  -4   5      582.44      578.56     29.23 o 
  10  -4   5      144.83      174.60     45.27 o 
  11  -4   5       65.60       85.50     24.58 o 
 -12  -3   5      909.21      974.43     50.03 o 
 -11  -3   5     1158.21     1154.80     53.88 o 
 -10  -3   5     1515.92     1431.40     56.75 o 
  -9  -3   5       93.35      108.79     21.88 o 
  -8  -3   5      817.53      809.15     27.94 o 
  -7  -3   5     1349.84     1341.56     35.86 o 
  -6  -3   5      175.49      152.31     10.80 o 
  -5  -3   5     1218.97     1197.15     25.78 o 
  -4  -3   5      517.55      488.48     14.83 o 
  -3  -3   5     4054.29     4312.45     61.11 o 
  -2  -3   5      930.13     1014.51     18.99 o 
  -1  -3   5      111.33      106.47      7.20 o 
   0  -3   5    20900.32    20954.65    286.77 o 
   1  -3   5     3097.53     3087.82     38.63 o 
   2  -3   5     1318.12     1250.22     22.06 o 
   3  -3   5    32227.56    30844.61    286.48 o 
   4  -3   5     1728.95     1819.59     31.12 o 
   5  -3   5     7789.74     7601.35     87.67 o 
   6  -3   5      265.18      245.56     32.08 o 
   7  -3   5       10.82       15.60      9.73 o 
   8  -3   5      698.90      626.87     27.93 o 
   9  -3   5        8.79       -1.23     16.08 o 
  10  -3   5      694.37      612.43     41.50 o 
  11  -3   5      222.30      254.03     58.18 o 
 -12  -2   5      475.43      558.62     38.06 o 
 -11  -2   5     3763.70     3784.63    105.66 o 
 -10  -2   5       86.37      128.98     27.91 o 
  -9  -2   5     1226.48     1289.03     68.93 o 
  -8  -2   5     4389.13     4193.22     97.99 o 
  -7  -2   5      671.54      689.27     22.94 o 
  -6  -2   5     4377.61     4309.01     60.53 o 
  -5  -2   5        3.65       12.57      5.08 o 
  -4  -2   5     2623.99     2896.11     41.73 o 
  -3  -2   5      225.53      194.66      8.64 o 
  -2  -2   5      193.70      251.99      8.84 o 
  -1  -2   5      326.13      343.49      9.57 o 
   0  -2   5        9.32       18.65      3.04 o 
   1  -2   5        1.31        7.92      3.45 o 
   2  -2   5       14.62       21.19      3.55 o 
   3  -2   5      911.65      860.60     18.78 o 
   4  -2   5    18728.06    18634.70    181.48 o 
   5  -2   5     2026.81     2093.65     34.47 o 
   6  -2   5     2593.97     2422.82     51.32 o 
   7  -2   5     2867.64     2784.67     58.75 o 
   8  -2   5      178.81      177.86     15.58 o 
   9  -2   5     1149.21     1068.93     51.60 o 
  10  -2   5       13.41       42.56     17.96 o 
  11  -2   5       82.14      137.75     34.68 o 
 -12  -1   5      285.77      338.41     35.06 o 
 -11  -1   5      631.96      636.94     57.69 o 
 -10  -1   5     2099.04     2067.70     70.98 o 
  -9  -1   5       19.27       10.62     13.18 o 
  -8  -1   5     2117.71     2110.70     54.67 o 
  -7  -1   5    11205.13    11021.20    124.69 o 
  -6  -1   5      345.05      375.20     14.73 o 
  -5  -1   5     4165.37     4198.48     55.81 o 
  -4  -1   5       32.28       16.90      4.78 o 
  -3  -1   5     2215.56     2499.18     34.97 o 
  -2  -1   5     1543.60     1756.77     25.92 o 
  -1  -1   5      147.91      102.81      6.00 o 
   0  -1   5     1861.14     2037.21     29.82 o 
   1  -1   5      202.65      210.87      7.72 o 
   2  -1   5     4273.32     4040.79     47.21 o 
   3  -1   5      124.18      136.92      8.43 o 
   4  -1   5      137.30      173.44      8.74 o 
   5  -1   5     7542.31     7225.85     83.28 o 
   6  -1   5     1445.18     1331.23     27.50 o 
   7  -1   5     1554.11     1533.68     40.18 o 
   8  -1   5     4310.35     4221.32    105.44 o 
   9  -1   5      345.91      320.67     28.68 o 
  10  -1   5     1240.71     1240.80    114.90 o 
  11  -1   5      917.49      918.95     50.71 o 
  12  -1   5        0.51      -11.35     35.38 o 
 -12   0   5       33.91       92.11     22.32 o 
 -11   0   5      200.35      231.00     48.07 o 
 -10   0   5       43.34       89.68     45.27 o 
  -9   0   5      714.61      750.92     39.53 o 
  -8   0   5        6.95        9.33     15.86 o 
  -7   0   5     4679.10     4631.70     81.32 o 
  -6   0   5    13894.11    13492.10    142.22 o 
  -5   0   5       15.50       26.40     10.07 o 
  -4   0   5     4715.36     4529.77     64.49 o 
  -3   0   5    14266.85    14278.19    139.25 o 
  -2   0   5     4530.78     4847.38     53.99 o 
  -1   0   5     1872.24     2178.28     36.29 o 
   0   0   5       47.09      161.07      6.15 o 
   1   0   5      817.10     1033.53     17.52 o 
   2   0   5    12065.31    12872.77    327.53 o 
   3   0   5     2099.98     1941.18     28.95 o 
   4   0   5     9191.47     9530.38    156.17 o 
   5   0   5      635.23      783.60     21.66 o 
   6   0   5     1301.38     1263.98     26.32 o 
   7   0   5     4317.07     4142.54     97.21 o 
   8   0   5      641.56      644.73     41.89 o 
   9   0   5     7321.52     7219.49    154.58 o 
  10   0   5      398.22      454.99     55.54 o 
  11   0   5     2636.43     2505.61     87.09 o 
  12   0   5      653.41      818.68    126.68 o 
 -12   1   5      110.22      185.39     42.48 o 
 -11   1   5      164.39      193.21     88.18 o 
 -10   1   5       40.95       79.92     30.59 o 
  -9   1   5      312.43      290.17     42.65 o 
  -8   1   5      789.79      844.61     32.67 o 
  -7   1   5     5452.23     5419.69     91.35 o 
  -6   1   5      248.03      280.75     26.86 o 
  -5   1   5    14480.23    13863.10    142.06 o 
  -4   1   5      376.48      412.77     13.15 o 
  -3   1   5    12073.06    11555.34    116.10 o 
  -2   1   5    10970.13    10663.22    156.01 o 
  -1   1   5      115.32      129.08      7.98 o 
   0   1   5     3522.92     3853.13     50.05 o 
   1   1   5     1196.66     1401.00     21.91 o 
   2   1   5      245.29      364.11     15.37 o 
   3   1   5      199.40      259.77      8.69 o 
   4   1   5     1253.80     1284.01     22.60 o 
   5   1   5     1105.59     1402.18     25.51 o 
   6   1   5      594.33      574.36     16.28 o 
   7   1   5      252.51      230.76     15.27 o 
   8   1   5      317.27      300.79     32.10 o 
   9   1   5        4.06       32.88     14.90 o 
  10   1   5     4227.60     4096.99    205.39 o 
  11   1   5      935.64      966.72     50.74 o 
  12   1   5     1519.70     1615.94     70.14 o 
 -12   2   5      139.56      172.49     48.50 o 
 -11   2   5      190.59      242.90     37.48 o 
 -10   2   5       94.71      119.76     21.11 o 
  -9   2   5        7.90       18.55     12.54 o 
  -8   2   5        8.24       20.31     11.37 o 
  -7   2   5     1556.25     1547.64     43.32 o 
  -6   2   5       26.10       13.72      8.49 o 
  -5   2   5        0.25        9.75      5.23 o 
  -4   2   5    10004.28     9646.17    272.45 o 
  -3   2   5     3032.15     2727.19     37.15 o 
  -2   2   5     3778.15     3730.36     44.34 o 
  -1   2   5    10704.89    10929.74    122.84 o 
   0   2   5       93.05      155.37      7.16 o 
   1   2   5    10501.87    10633.65     91.86 o 
   2   2   5     2677.78     2700.99     34.01 o 
   3   2   5      274.41      281.73     12.26 o 
   4   2   5      113.32      137.75      9.91 o 
   5   2   5      626.76      704.90     22.88 o 
   6   2   5       53.37       70.21      9.58 o 
   7   2   5       47.10       63.25      9.89 o 
   8   2   5        3.94       12.14      8.16 o 
   9   2   5      162.71      162.42     32.37 o 
  10   2   5       67.03       78.59     27.21 o 
  11   2   5      331.34      393.80     32.50 o 
  12   2   5      697.46      816.60     46.92 o 
 -12   3   5      125.61      255.93     55.70 o 
 -11   3   5      114.78      101.25     28.77 o 
 -10   3   5      158.70      205.36     20.84 o 
  -9   3   5       13.21       18.61     12.20 o 
  -8   3   5        9.92        9.35     10.66 o 
  -7   3   5     1515.89     1538.32     44.23 o 
  -6   3   5      478.31      514.01     25.00 o 
  -5   3   5     1370.53     1359.60     30.67 o 
  -4   3   5        0.67       22.92      3.83 o 
  -3   3   5     1364.53     1387.19     23.14 o 
  -2   3   5     1908.82     1886.81     32.44 o 
  -1   3   5     4850.57     4876.15     54.90 o 
   0   3   5     9924.28     9832.42    127.87 o 
   1   3   5     3454.57     3560.77     34.30 o 
   2   3   5     8869.14     8780.13     90.35 o 
   3   3   5     2792.47     2793.59     46.87 o 
   4   3   5     4188.40     4116.20     64.30 o 
   5   3   5      413.13      430.09     18.20 o 
   6   3   5     1209.59     1362.22     35.78 o 
   7   3   5      148.85      145.50     13.18 o 
   8   3   5      413.28      411.62     21.12 o 
   9   3   5       18.33       42.63     19.09 o 
  10   3   5      130.44      143.31     23.98 o 
  11   3   5        2.15       36.13     42.85 o 
  12   3   5      262.75      230.77     35.27 o 
 -11   4   5     1577.92     1635.81     70.58 o 
 -10   4   5      326.61      332.86     24.88 o 
  -9   4   5      948.83      958.43     38.28 o 
  -8   4   5      145.27      144.53     22.30 o 
  -7   4   5     2522.41     2442.98     57.75 o 
  -6   4   5      188.31      247.27     24.27 o 
  -5   4   5       83.29       82.64     10.63 o 
  -4   4   5     2629.54     2522.29     49.26 o 
  -3   4   5       23.88       53.97      5.28 o 
  -2   4   5     1883.39     1977.93     30.28 o 
  -1   4   5    16469.45    17446.31    168.16 o 
   0   4   5     1625.63     1701.62     36.95 o 
   1   4   5    53888.59    53567.70    427.80 o 
   2   4   5     1745.94     1977.43    103.50 o 
   3   4   5    16511.08    16327.22    197.67 o 
   4   4   5    19699.66    20103.24    250.52 o 
   5   4   5      123.76      165.80     17.66 o 
   6   4   5       56.52       65.67      9.64 o 
   7   4   5        0.78       -8.05      8.05 o 
   8   4   5      177.96      186.24     28.54 o 
   9   4   5     1846.56     1819.60     49.15 o 
  10   4   5       40.70       94.98     18.68 o 
  11   4   5      916.76      853.54     46.92 o 
  12   4   5      213.44      296.48     37.31 o 
 -11   5   5     1347.69     1350.38     50.27 o 
 -10   5   5     1984.21     1963.54     59.40 o 
  -9   5   5      123.28       94.49     21.37 o 
  -8   5   5     2607.43     2567.79     54.15 o 
  -7   5   5     2753.45     2730.33     62.89 o 
  -6   5   5      420.62      424.88     22.41 o 
  -5   5   5        1.77        5.24      8.52 o 
  -4   5   5       44.66       66.84      9.62 o 
  -3   5   5      243.27      347.57     12.06 o 
  -2   5   5      657.30      669.76     17.00 o 
  -1   5   5     1228.74     1352.03     25.24 o 
   0   5   5        0.06       -0.13      3.97 o 
   1   5   5      417.80      431.85     11.73 o 
   2   5   5     3568.84     3452.96     46.39 o 
   3   5   5     2750.01     2769.15     39.45 o 
   4   5   5     6186.43     6290.59     92.10 o 
   5   5   5     2697.96     2528.06     51.56 o 
   6   5   5       22.76       25.91      9.15 o 
   7   5   5     1335.08     1312.74     38.31 o 
   8   5   5      475.96      423.86     21.82 o 
   9   5   5      148.70      170.43     15.66 o 
  10   5   5      213.05      226.35     61.08 o 
  11   5   5      128.03      146.81     24.14 o 
 -11   6   5      573.18      496.76     42.04 o 
 -10   6   5      507.68      512.26     30.87 o 
  -9   6   5     2137.62     2142.10     61.07 o 
  -8   6   5      129.73      148.02     23.03 o 
  -7   6   5    13765.72    13138.81    244.13 o 
  -6   6   5     1986.87     1957.96     71.03 o 
  -5   6   5     1062.59     1100.25     34.70 o 
  -4   6   5      739.97      778.98     27.33 o 
  -3   6   5      110.70      136.57     16.78 o 
  -2   6   5      850.24      857.64     20.67 o 
  -1   6   5     2150.17     2196.02     36.44 o 
   0   6   5        3.18        6.00      5.45 o 
   1   6   5    11009.31    11914.05    110.46 o 
   2   6   5      136.92      134.64      8.37 o 
   3   6   5       60.41       58.46      8.01 o 
   4   6   5      941.91     1010.16     29.75 o 
   5   6   5       58.84       54.58      8.55 o 
   6   6   5     2740.69     2692.06     57.58 o 
   7   6   5      354.81      338.91     19.72 o 
   8   6   5     1730.18     1818.39     63.99 o 
   9   6   5     1919.87     1939.76     53.44 o 
  10   6   5       50.25       75.98     14.62 o 
  11   6   5       43.28       70.73     21.32 o 
 -10   7   5       35.76       18.13     28.76 o 
  -9   7   5       52.05       50.30     31.13 o 
  -8   7   5     2154.68     2138.68     72.85 o 
  -7   7   5     1378.82     1512.97     47.57 o 
  -6   7   5     4007.85     3836.00     77.51 o 
  -5   7   5     3442.83     3397.23     72.93 o 
  -4   7   5      297.74      371.34     22.86 o 
  -3   7   5     4642.90     4460.46     76.49 o 
  -2   7   5       89.87       98.12     13.88 o 
  -1   7   5      119.79      149.56     16.15 o 
   0   7   5     4037.02     3968.07     56.43 o 
   1   7   5      154.85      177.56      8.42 o 
   2   7   5     1399.04     1424.40     26.24 o 
   3   7   5     1041.61     1046.91     30.37 o 
   4   7   5        5.97        2.88      8.97 o 
   5   7   5      498.22      529.46     23.26 o 
   6   7   5       62.49       70.79     10.54 o 
   7   7   5     2480.73     2476.54     67.44 o 
   8   7   5     1527.05     1504.75     45.40 o 
   9   7   5     2070.21     2142.46     63.56 o 
  10   7   5     2517.89     2562.11     84.94 o 
  -9   8   5        3.18       27.22     20.66 o 
  -8   8   5       31.29       15.60     15.93 o 
  -7   8   5     2476.91     2453.34     64.01 o 
  -6   8   5     1057.98     1098.28     38.96 o 
  -5   8   5     5248.96     5364.71     95.43 o 
  -4   8   5     6910.58     6715.96    108.24 o 
  -3   8   5        0.73        1.68     10.49 o 
  -2   8   5     7964.01     7915.17    116.14 o 
  -1   8   5     1693.47     1628.20     33.61 o 
   0   8   5      369.81      379.81     15.65 o 
   1   8   5      485.13      470.00     14.63 o 
   2   8   5       16.84       27.38      6.66 o 
   3   8   5    10698.57    10695.79    155.66 o 
   4   8   5      315.25      303.11     23.09 o 
   5   8   5      256.69      284.62     23.49 o 
   6   8   5       76.17      103.29     17.88 o 
   7   8   5        5.82       -9.56     14.28 o 
   8   8   5     3597.01     3443.74     99.78 o 
   9   8   5      167.48      174.64     23.58 o 
  10   8   5     1647.90     1619.49     84.09 o 
  -9   9   5      213.19      114.53     56.56 o 
  -8   9   5      301.68      325.76     33.46 o 
  -7   9   5      219.42      224.76     29.05 o 
  -6   9   5      967.73      965.82     48.43 o 
  -5   9   5      122.39      124.24     20.11 o 
  -4   9   5       37.23       46.42     14.74 o 
  -3   9   5      252.33      253.44     23.53 o 
  -2   9   5       69.34       94.69     15.34 o 
  -1   9   5     1956.07     2066.96     48.07 o 
   0   9   5       29.03       47.06     11.72 o 
   1   9   5     1453.37     1478.68     40.31 o 
   2   9   5     1094.62     1071.75     44.17 o 
   3   9   5       20.57       45.55     11.87 o 
   4   9   5      491.22      500.68     31.38 o 
   5   9   5      501.38      481.75     31.70 o 
   6   9   5      553.87      458.49     31.82 o 
   7   9   5      521.16      497.49     42.85 o 
   8   9   5       60.73       76.82     19.02 o 
   9   9   5       11.44       28.82     20.90 o 
  -8  10   5        0.78      -40.00     40.00 o 
  -7  10   5     1092.97     1102.95     56.21 o 
  -6  10   5      167.16      158.89     24.79 o 
  -5  10   5      118.09      144.28     23.13 o 
  -4  10   5       76.83       57.79     17.42 o 
  -3  10   5        6.02       -5.91     13.29 o 
  -2  10   5      490.72      539.32     32.56 o 
  -1  10   5      896.42      855.41     41.64 o 
   0  10   5     3740.58     3526.19     71.18 o 
   1  10   5     2322.75     2524.62     73.50 o 
   2  10   5      258.57      264.24     23.29 o 
   3  10   5     1937.86     2139.94     70.77 o 
   4  10   5      331.51      384.71     28.55 o 
   5  10   5     1082.35     1029.45     63.12 o 
   6  10   5       69.94       64.44     17.50 o 
   7  10   5      283.96      325.94     28.75 o 
   8  10   5      373.80      392.45     34.39 o 
  -7  11   5       25.31      -15.49     37.42 o 
  -6  11   5      280.04      312.83     34.55 o 
  -5  11   5      313.03      348.82     34.66 o 
  -4  11   5      203.60      198.85     25.89 o 
  -3  11   5      158.30      180.82     22.96 o 
  -2  11   5        9.13        1.97     17.04 o 
  -1  11   5     1723.36     1693.45     61.99 o 
   0  11   5     1217.14     1283.75     40.17 o 
   1  11   5      847.88      823.98     40.69 o 
   2  11   5     2819.10     2874.25     85.45 o 
   3  11   5      111.97      122.04     19.79 o 
   4  11   5     1802.07     1806.74     69.32 o 
   5  11   5      527.82      507.89     34.85 o 
   6  11   5      410.36      486.37     47.85 o 
   7  11   5       27.01       68.82     35.92 o 
  -5  12   5      453.09      424.98     54.74 o 
  -4  12   5      334.00      324.01     31.84 o 
  -3  12   5      436.66      422.58     31.90 o 
  -2  12   5       90.69       89.56     30.06 o 
  -1  12   5      119.76      157.63     22.96 o 
   0  12   5     2280.02     2235.02    120.66 o 
   1  12   5        5.63       12.03     25.75 o 
   2  12   5     1325.70     1239.25     54.47 o 
   3  12   5     1635.06     1672.80     66.32 o 
   4  12   5      897.99      866.40     46.87 o 
   5  12   5     1350.87     1329.25     66.94 o 
  -2  13   5       18.05       49.43     41.56 o 
  -1  13   5      538.33      590.69     60.54 o 
   0  13   5      146.66      184.14     27.67 o 
   1  13   5       14.62       23.44     36.02 o 
   2  13   5       43.79       57.15     19.31 o 
   3  13   5       39.60       77.75     24.20 o 
  -2 -12   6        9.55       36.78     24.95 o 
  -1 -12   6      644.76      509.99     36.79 o 
   0 -12   6      153.37      220.23     36.56 o 
   1 -12   6      779.21      699.41     63.23 o 
  -5 -11   6       85.68       85.81     37.42 o 
  -4 -11   6       46.49       33.18     34.52 o 
  -3 -11   6     1724.26     1659.85     66.07 o 
  -2 -11   6       99.84      114.69     16.44 o 
  -1 -11   6        9.61       14.73     15.16 o 
   0 -11   6      139.94      152.15     15.51 o 
   1 -11   6       17.24       26.33     19.22 o 
   2 -11   6     1315.64     1345.75     60.58 o 
   3 -11   6     1120.87     1082.05     54.80 o 
   4 -11   6      897.95      969.51     52.83 o 
  -7 -10   6      809.55      830.93     73.55 o 
  -6 -10   6      636.78      698.36     41.68 o 
  -5 -10   6        7.46        2.51     17.46 o 
  -4 -10   6       21.73       88.72     17.25 o 
  -3 -10   6       45.49       41.68     15.88 o 
  -2 -10   6     1185.84     1107.27     39.87 o 
  -1 -10   6       14.74       14.99     12.03 o 
   0 -10   6       14.69        3.06     11.45 o 
   1 -10   6       56.78       62.72     12.68 o 
   2 -10   6       21.15        3.95     16.58 o 
   3 -10   6       86.95      131.71     20.44 o 
   4 -10   6     2721.21     2670.12     89.10 o 
   5 -10   6      435.29      425.98     36.69 o 
   6 -10   6     2127.98     2067.65     81.11 o 
  -8  -9   6      994.67     1072.02     84.85 o 
  -7  -9   6      121.15      163.75     21.30 o 
  -6  -9   6     1728.90     1737.55     66.35 o 
  -5  -9   6      953.87      900.69     44.93 o 
  -4  -9   6        0.93       18.45     22.58 o 
  -3  -9   6      193.35      235.85     19.59 o 
  -2  -9   6       42.28       41.43     11.08 o 
  -1  -9   6     1231.22     1164.75     38.67 o 
   0  -9   6      101.06      116.36     13.06 o 
   1  -9   6      171.78      157.10     15.68 o 
   2  -9   6     1155.09     1051.67     48.80 o 
   3  -9   6       91.98       91.48     18.44 o 
   4  -9   6      330.05      307.95     28.05 o 
   5  -9   6      309.74      368.36     32.66 o 
   6  -9   6      337.34      321.78     31.73 o 
   7  -9   6     4057.91     3900.55    115.64 o 
  -9  -8   6      376.01      441.08     33.55 o 
  -8  -8   6       76.16      107.81     29.68 o 
  -7  -8   6     3404.61     3108.51     91.25 o 
  -6  -8   6      186.32      238.14     24.32 o 
  -5  -8   6     2769.28     2601.40     78.21 o 
  -4  -8   6      861.69      990.58     34.82 o 
  -3  -8   6      148.19      129.62     14.04 o 
  -2  -8   6     1310.83     1324.77     39.98 o 
  -1  -8   6       28.80       13.09      8.89 o 
   0  -8   6      158.95      187.33     15.57 o 
   1  -8   6      179.67      229.00     17.59 o 
   2  -8   6        4.07       22.65      9.38 o 
   3  -8   6      780.03      822.34     41.23 o 
   4  -8   6        1.26        7.57     14.18 o 
   5  -8   6       26.54       10.18     20.38 o 
   6  -8   6      736.82      748.29     43.46 o 
   7  -8   6       38.89       -7.50     19.04 o 
   8  -8   6      351.94      388.26     36.56 o 
   9  -8   6     1412.35     1384.31     83.56 o 
 -10  -7   6        2.38       18.36     61.83 o 
  -9  -7   6       83.61       91.42     19.69 o 
  -8  -7   6       30.96       32.39     44.36 o 
  -7  -7   6      386.48      368.71     28.45 o 
  -6  -7   6      586.33      524.65     31.48 o 
  -5  -7   6     2782.02     2654.80     75.85 o 
  -4  -7   6      958.67      983.53     32.95 o 
  -3  -7   6     8482.23     8292.83    123.83 o 
  -2  -7   6        8.39        1.46      9.37 o 
  -1  -7   6     1288.46     1209.99     35.61 o 
   0  -7   6        9.77       11.86      7.96 o 
   1  -7   6       25.69       11.66      7.98 o 
   2  -7   6       16.82        9.75      8.56 o 
   3  -7   6        6.43       17.44     11.41 o 
   4  -7   6     2116.39     2042.21     67.03 o 
   5  -7   6        2.82       -6.02     14.62 o 
   6  -7   6      178.98      198.70     34.90 o 
   7  -7   6      341.93      300.07     33.34 o 
   8  -7   6       32.21       18.04     32.05 o 
   9  -7   6      667.96      715.25     47.34 o 
  10  -7   6      817.87      788.67     62.37 o 
 -10  -6   6      209.66      248.08     43.23 o 
  -9  -6   6        3.41       14.27     23.07 o 
  -8  -6   6      438.69      439.23     33.17 o 
  -7  -6   6      789.88      767.99     37.83 o 
  -6  -6   6       11.87       10.22     11.78 o 
  -5  -6   6      647.32      682.22     26.14 o 
  -4  -6   6      765.57      738.71     26.95 o 
  -3  -6   6      483.64      478.46     21.24 o 
  -2  -6   6     3777.70     3729.48     67.86 o 
  -1  -6   6      274.64      249.78     15.27 o 
   0  -6   6     1580.20     1424.13     36.72 o 
   1  -6   6     1568.73     1477.61     37.40 o 
   2  -6   6      551.01      600.79     22.62 o 
   3  -6   6      397.39      382.68     18.50 o 
   4  -6   6       29.28       27.70     12.51 o 
   5  -6   6       12.71       13.39     14.36 o 
   6  -6   6      151.17      167.29     22.23 o 
   7  -6   6       37.14       20.33     16.71 o 
   8  -6   6      390.24      323.74     32.55 o 
   9  -6   6       12.16       28.97     55.17 o 
  10  -6   6      162.11      172.59     60.44 o 
 -11  -5   6       53.47       93.88     38.50 o 
 -10  -5   6      162.55      201.95     35.49 o 
  -9  -5   6        0.27       -8.81     15.66 o 
  -8  -5   6        1.02       26.68     13.12 o 
  -7  -5   6      380.17      369.05     25.55 o 
  -6  -5   6     2180.45     2249.36     64.28 o 
  -5  -5   6      116.70      146.40     12.85 o 
  -4  -5   6      148.64      164.80     13.51 o 
  -3  -5   6      643.60      701.83     24.38 o 
  -2  -5   6       61.56       58.64     11.62 o 
  -1  -5   6    13061.65    13568.43    236.08 o 
   0  -5   6      867.33      916.83     26.79 o 
   1  -5   6     6790.05     6779.52     96.86 o 
   2  -5   6     7020.58     6587.78     95.05 o 
   3  -5   6       80.23       92.29      7.49 o 
   4  -5   6     3154.24     3070.69     47.72 o 
   5  -5   6      801.40      844.89     28.52 o 
   6  -5   6      151.78      174.05     20.11 o 
   7  -5   6       18.67       35.77     11.45 o 
   8  -5   6       60.75       76.91     13.71 o 
   9  -5   6      587.32      555.36     29.58 o 
  10  -5   6      132.68      173.92     26.15 o 
  11  -5   6       21.38       63.45     28.93 o 
 -11  -4   6      194.65      222.49     36.56 o 
 -10  -4   6      955.83      999.54     72.05 o 
  -9  -4   6     1933.95     1991.88    103.34 o 
  -8  -4   6        7.58       25.64      9.70 o 
  -7  -4   6      443.05      388.49     18.81 o 
  -6  -4   6        7.75        7.29      6.39 o 
  -5  -4   6     6852.75     6888.45     84.83 o 
  -4  -4   6     1624.57     1550.05     29.38 o 
  -3  -4   6     1000.72      975.96     20.84 o 
  -2  -4   6      925.92      978.92     19.19 o 
  -1  -4   6        4.10        2.24      5.16 o 
   0  -4   6     4485.64     4359.02     66.91 o 
   1  -4   6     7095.75     7127.64     78.17 o 
   2  -4   6     2053.69     2028.71     31.63 o 
   3  -4   6    35066.68    33666.81    362.50 o 
   4  -4   6     1554.39     1469.04     28.80 o 
   5  -4   6     6765.63     6755.14    100.52 o 
   6  -4   6     1220.79     1291.11     37.12 o 
   7  -4   6      411.52      427.32     23.11 o 
   8  -4   6        7.12       26.26     20.71 o 
   9  -4   6       84.96      120.78     23.34 o 
  10  -4   6       93.47      104.85     29.95 o 
  11  -4   6      415.98      405.50     36.85 o 
 -11  -3   6     5722.31     5800.89    217.01 o 
 -10  -3   6       46.87       65.88     17.73 o 
  -9  -3   6     2146.77     2214.92     69.86 o 
  -8  -3   6      236.30      258.11     16.31 o 
  -7  -3   6      288.69      306.81     14.70 o 
  -6  -3   6        8.82       16.52      6.46 o 
  -5  -3   6        1.19        2.40      5.23 o 
  -4  -3   6        4.31       -0.04      7.06 o 
  -3  -3   6     2282.54     2311.93     35.29 o 
  -2  -3   6      211.83      279.21      9.98 o 
  -1  -3   6      372.63      331.45      9.73 o 
   0  -3   6        0.45        3.10      3.02 o 
   1  -3   6     1587.32     1659.04     25.53 o 
   2  -3   6     5397.64     5448.65     63.45 o 
   3  -3   6     1355.81     1375.69     25.65 o 
   4  -3   6    27545.25    26622.80    253.92 o 
   5  -3   6     4465.13     4390.71     59.28 o 
   6  -3   6     1632.66     1579.43     40.83 o 
   7  -3   6     3826.13     3889.81     74.52 o 
   8  -3   6      150.96      152.62     15.98 o 
   9  -3   6      866.60      775.71     93.66 o 
  10  -3   6       33.10       46.17     28.87 o 
  11  -3   6       32.98       34.86     29.20 o 
 -12  -2   6       87.79      187.29     26.07 o 
 -11  -2   6        6.76       -3.65     17.72 o 
 -10  -2   6     1262.26     1266.25     53.32 o 
  -9  -2   6      151.73      204.22     20.94 o 
  -8  -2   6     2323.80     2325.31     67.87 o 
  -7  -2   6     5266.66     5215.38     83.94 o 
  -6  -2   6      263.46      259.42     13.06 o 
  -5  -2   6     1301.86     1185.42     25.91 o 
  -4  -2   6     1509.74     1507.73     27.89 o 
  -3  -2   6     1472.76     1646.79     29.77 o 
  -2  -2   6     6426.88     6776.06    141.59 o 
  -1  -2   6       60.71       67.27      5.26 o 
   0  -2   6      210.11      288.68     13.31 o 
   1  -2   6     1615.14     1624.10     24.76 o 
   2  -2   6      505.38      577.45     14.13 o 
   3  -2   6       21.55       20.06      4.43 o 
   4  -2   6      125.80      147.32      8.51 o 
   5  -2   6     3307.70     3098.74     45.93 o 
   6  -2   6     1794.20     1634.35     40.95 o 
   7  -2   6      967.64      995.13     32.80 o 
   8  -2   6     4264.59     4378.42    108.67 o 
   9  -2   6      147.47      168.00     24.26 o 
  10  -2   6     1086.79     1037.30     56.83 o 
  11  -2   6       21.06       31.78     20.75 o 
 -12  -1   6      185.73      291.76     33.98 o 
 -11  -1   6        3.87       33.21     34.52 o 
 -10  -1   6       51.45       30.47     15.93 o 
  -9  -1   6       85.91       93.41     17.71 o 
  -8  -1   6       10.30       19.96     17.51 o 
  -7  -1   6     2463.06     2438.58     43.47 o 
  -6  -1   6     7216.18     7167.36    120.60 o 
  -5  -1   6      437.28      515.94     16.07 o 
  -4  -1   6     4062.21     3839.57     50.58 o 
  -3  -1   6    12885.15    13562.15    134.77 o 
  -2  -1   6     3720.06     3776.23     45.96 o 
  -1  -1   6     1427.14     1344.52     23.80 o 
   0  -1   6      335.91      314.63      9.35 o 
   1  -1   6       14.43       12.95      3.59 o 
   2  -1   6      169.34      135.28      7.22 o 
   3  -1   6      500.13      566.81     14.92 o 
   4  -1   6      345.30      423.44     14.62 o 
   5  -1   6      134.15      110.22      8.54 o 
   6  -1   6     3379.08     3381.81     50.48 o 
   7  -1   6     1566.53     1561.99     40.94 o 
   8  -1   6      515.14      573.44     35.91 o 
   9  -1   6     6070.43     5943.26    142.54 o 
  10  -1   6      949.27      899.55     48.55 o 
  11  -1   6     1402.82     1440.87     64.55 o 
 -12   0   6       16.63       65.60     34.41 o 
 -11   0   6     1031.16     1090.63     52.42 o 
 -10   0   6       56.88       78.24     24.36 o 
  -9   0   6        0.49       36.07     13.82 o 
  -8   0   6        9.69       19.71     10.66 o 
  -7   0   6      335.14      331.16     20.40 o 
  -6   0   6     2166.86     2088.74     37.16 o 
  -5   0   6     9691.95     9387.74    103.37 o 
  -4   0   6     3791.97     3766.87     53.07 o 
  -3   0   6    27406.62    26980.13    398.85 o 
  -2   0   6    19635.53    19328.79    181.73 o 
  -1   0   6        7.98        2.80      3.21 o 
   0   0   6     2231.98     1811.79     28.11 o 
   1   0   6      482.34      292.95      8.40 o 
   2   0   6       64.50      189.70      8.27 o 
   3   0   6     3144.72     2887.75     49.92 o 
   4   0   6      178.34      165.23      8.66 o 
   5   0   6     3307.69     3656.71     50.21 o 
   6   0   6      117.90      139.52      9.30 o 
   7   0   6     1065.59     1058.07     31.51 o 
   8   0   6     1447.36     1404.98     56.96 o 
   9   0   6      479.86      417.81     31.86 o 
  10   0   6     5890.73     5529.04    166.84 o 
  11   0   6     1324.02     1242.30    125.60 o 
  12   0   6      781.72      877.27    116.41 o 
 -12   1   6       15.98       61.40     38.28 o 
 -11   1   6      380.80      445.87     33.41 o 
 -10   1   6        2.00       44.49     23.82 o 
  -9   1   6        4.84       13.52     12.19 o 
  -8   1   6      146.43      160.70     35.45 o 
  -7   1   6      359.11      350.22     42.60 o 
  -6   1   6      721.79      782.75     28.46 o 
  -5   1   6      137.88      188.86     10.32 o 
  -4   1   6    28645.05    30041.02    280.82 o 
  -3   1   6     2092.74     2044.18     31.66 o 
  -2   1   6     4501.28     4282.72     80.42 o 
  -1   1   6     6004.81     6102.93     95.55 o 
   0   1   6      387.28      437.54     14.84 o 
   1   1   6    15839.46    14577.71    122.75 o 
   2   1   6     2688.08     2347.45     31.95 o 
   3   1   6     1314.99     1615.29     28.76 o 
   4   1   6     1667.40     1681.92     27.69 o 
   5   1   6      785.32      776.96     18.37 o 
   6   1   6        7.49       15.48     11.07 o 
   7   1   6      192.11      191.39     14.90 o 
   8   1   6       29.30       34.43     14.48 o 
   9   1   6       27.22       23.17     44.30 o 
  10   1   6        2.96       35.98     17.05 o 
  11   1   6      874.65      834.02     59.74 o 
  12   1   6     1054.60     1062.73     55.84 o 
 -11   2   6        1.43       22.13     51.08 o 
 -10   2   6      335.96      399.52     33.12 o 
  -9   2   6       32.94       26.12     12.60 o 
  -8   2   6       19.84       38.94     26.82 o 
  -7   2   6     1252.09     1240.69     39.12 o 
  -6   2   6      111.90      138.34     13.62 o 
  -5   2   6      881.61      849.39     20.94 o 
  -4   2   6     1633.27     1635.80     29.06 o 
  -3   2   6      461.86      557.85     15.11 o 
  -2   2   6     3861.36     3983.65     51.84 o 
  -1   2   6      681.05      615.15     13.28 o 
   0   2   6    24423.17    23188.60    214.51 o 
   1   2   6      248.62      185.14      7.32 o 
   2   2   6    10261.21    10077.49    101.27 o 
   3   2   6     9122.19     9333.57    115.28 o 
   4   2   6      128.76      177.79     11.33 o 
   5   2   6     5235.76     5625.51     84.19 o 
   6   2   6       64.83       97.73     10.96 o 
   7   2   6      133.96      129.40     12.35 o 
   8   2   6      547.82      559.58     29.51 o 
   9   2   6       15.09       26.44     34.41 o 
  10   2   6      218.36      256.18     25.89 o 
  11   2   6        4.57        3.74     24.20 o 
  12   2   6      126.13      177.34     26.86 o 
 -12   3   6      718.82      781.35     75.17 o 
 -11   3   6     2347.21     2251.45     82.64 o 
 -10   3   6       34.62       52.79     15.18 o 
  -9   3   6      694.39      707.55     32.19 o 
  -8   3   6      191.83      193.84     17.74 o 
  -7   3   6     1370.27     1322.77     41.40 o 
  -6   3   6     1233.27     1223.32     37.23 o 
  -5   3   6       45.59       46.83     17.58 o 
  -4   3   6       47.58      127.36      7.90 o 
  -3   3   6      330.21      340.30     15.43 o 
  -2   3   6      536.87      529.10     13.39 o 
  -1   3   6     5977.23     6377.55     69.16 o 
   0   3   6       60.09      102.78      6.32 o 
   1   3   6    24173.23    23980.14    180.28 o 
   2   3   6     4618.67     4541.46     53.09 o 
   3   3   6    10461.00    10843.07    132.80 o 
   4   3   6     8266.15     8287.08    137.57 o 
   5   3   6       34.05       44.58     10.97 o 
   6   3   6       19.29       23.29     10.10 o 
   7   3   6       41.00       57.35     16.69 o 
   8   3   6        0.00       -4.73      8.79 o 
   9   3   6      640.64      659.58     37.99 o 
  10   3   6       28.07       36.17     16.61 o 
  11   3   6        1.57        0.80     17.98 o 
  12   3   6       42.06       65.17     28.93 o 
 -11   4   6     1233.23     1227.19     60.31 o 
 -10   4   6     3454.03     3305.37     79.43 o 
  -9   4   6        3.73        0.44     13.74 o 
  -8   4   6     6593.11     6548.08    113.03 o 
  -7   4   6       22.83       22.60     11.30 o 
  -6   4   6       13.31       15.38      9.69 o 
  -5   4   6     2709.27     2679.33     55.13 o 
  -4   4   6       86.12      102.18     13.01 o 
  -3   4   6     1089.71     1061.98     21.21 o 
  -2   4   6     3342.30     3484.79     45.50 o 
  -1   4   6        1.00        3.97      4.30 o 
   0   4   6     2440.58     2825.69     38.78 o 
   1   4   6     1868.31     2030.54     25.34 o 
   2   4   6    33957.45    34871.48    320.47 o 
   3   4   6    10146.60    10219.44    106.75 o 
   4   4   6     7728.21     8204.83    110.95 o 
   5   4   6     6010.83     5814.15    105.57 o 
   6   4   6     1258.72     1292.25     55.54 o 
   7   4   6     2391.28     2389.12     53.81 o 
   8   4   6      743.77      767.74     29.41 o 
   9   4   6       35.37       26.98     20.99 o 
  10   4   6      547.81      513.51     34.55 o 
  11   4   6       46.35       41.92     19.43 o 
 -11   5   6       29.82       29.69     28.21 o 
 -10   5   6      879.83      766.67     36.82 o 
  -9   5   6     1951.18     1940.03     57.40 o 
  -8   5   6       58.17       72.04     13.43 o 
  -7   5   6     9187.36     8941.94    117.41 o 
  -6   5   6     2128.41     2179.14     52.93 o 
  -5   5   6      232.06      211.26     16.67 o 
  -4   5   6     1834.21     1818.65     59.36 o 
  -3   5   6      128.25      166.79     14.93 o 
  -2   5   6       57.38       98.33      7.17 o 
  -1   5   6     1131.42     1051.35     22.04 o 
   0   5   6      139.75      214.23      9.90 o 
   1   5   6      761.89      838.79     17.14 o 
   2   5   6       42.49       31.77      4.86 o 
   3   5   6      839.64      803.29     17.85 o 
   4   5   6     3075.32     3069.20     56.79 o 
   5   5   6      615.56      705.92     25.11 o 
   6   5   6     5835.28     5827.10     94.07 o 
   7   5   6     1793.63     1708.00     45.10 o 
   8   5   6     1490.13     1503.29     43.52 o 
   9   5   6     1837.93     1790.18     50.11 o 
  10   5   6       34.99       31.96     28.23 o 
  11   5   6        2.87       38.88     19.66 o 
 -11   6   6       74.00        4.95     57.10 o 
 -10   6   6      174.35      190.40     21.55 o 
  -9   6   6       31.01       28.61     14.87 o 
  -8   6   6     1584.09     1567.75     42.38 o 
  -7   6   6     1131.09     1102.95     39.41 o 
  -6   6   6     2066.60     2071.26     52.66 o 
  -5   6   6     3535.04     3549.19     68.98 o 
  -4   6   6      550.96      595.80     53.19 o 
  -3   6   6    15775.58    15293.42    189.00 o 
  -2   6   6       58.28       44.62      6.84 o 
  -1   6   6      168.34      195.23     13.88 o 
   0   6   6       22.95       19.27      5.31 o 
   1   6   6      118.25      128.68      7.59 o 
   2   6   6      168.57      149.05      9.25 o 
   3   6   6      610.79      580.39     21.37 o 
   4   6   6     1297.27     1459.15     37.15 o 
   5   6   6        5.02        8.30      8.01 o 
   6   6   6      382.73      328.94     18.95 o 
   7   6   6     2784.76     2904.51     63.17 o 
   8   6   6      934.89      951.44     34.28 o 
   9   6   6     1035.32     1052.63     38.11 o 
  10   6   6     2537.39     2504.02     64.68 o 
  11   6   6      141.00      143.93     24.95 o 
 -10   7   6        7.35       47.13     19.50 o 
  -9   7   6        3.34       -1.02     34.76 o 
  -8   7   6       73.96       46.13     15.67 o 
  -7   7   6     7214.35     7246.67    123.04 o 
  -6   7   6      310.44      312.71     20.85 o 
  -5   7   6     2503.31     2461.53     56.60 o 
  -4   7   6     8725.34     8505.46    124.68 o 
  -3   7   6       55.60       61.68     10.23 o 
  -2   7   6     6240.56     6130.66     77.52 o 
  -1   7   6     1280.99     1308.64     28.46 o 
   0   7   6        4.61        7.34      5.59 o 
   1   7   6     1655.36     1622.22     27.89 o 
   2   7   6       18.35       13.32      6.27 o 
   3   7   6     2014.73     1973.07     44.66 o 
   4   7   6     1772.74     1801.37     43.59 o 
   5   7   6       11.14       25.02      7.64 o 
   6   7   6      195.47      240.31     16.95 o 
   7   7   6       24.66       23.98     17.08 o 
   8   7   6     1228.67     1225.95     40.53 o 
   9   7   6     1792.82     1795.02     52.54 o 
  10   7   6      106.59      140.93     17.09 o 
  -9   8   6       12.29      -13.74     37.09 o 
  -8   8   6       30.48        6.71     30.10 o 
  -7   8   6      462.53      490.22     27.84 o 
  -6   8   6      846.02      921.07     35.95 o 
  -5   8   6     1074.27     1069.56     36.66 o 
  -4   8   6     1415.75     1433.66     41.88 o 
  -3   8   6     6277.46     6156.31     99.39 o 
  -2   8   6      272.33      231.51     20.17 o 
  -1   8   6     7521.64     7219.21     90.45 o 
   0   8   6     2516.76     2430.83     43.01 o 
   1   8   6      264.24      269.52     11.30 o 
   2   8   6       47.65       54.02     17.37 o 
   3   8   6       21.72       38.88     14.03 o 
   4   8   6     1121.43     1101.33     33.79 o 
   5   8   6      958.16      992.75     32.93 o 
   6   8   6     1328.23     1320.66     58.82 o 
   7   8   6      333.14      302.60     26.78 o 
   8   8   6      105.23       88.16     19.06 o 
   9   8   6       65.46       65.18     23.07 o 
  10   8   6     1110.69     1132.03     69.15 o 
  -9   9   6      189.71       87.86     51.08 o 
  -8   9   6        3.15      -21.20     22.80 o 
  -7   9   6      316.29      311.66     24.05 o 
  -6   9   6      359.00      370.46     25.35 o 
  -5   9   6        3.15        1.13     14.77 o 
  -4   9   6      501.88      512.86     32.53 o 
  -3   9   6      188.23      201.32     22.78 o 
  -2   9   6     1005.05      969.63     41.50 o 
  -1   9   6     2710.54     2653.40     56.12 o 
   0   9   6      106.08      139.76     12.67 o 
   1   9   6     7094.62     7150.85    137.90 o 
   2   9   6      636.09      594.63     32.16 o 
   3   9   6     1971.05     1925.24     65.11 o 
   4   9   6      308.10      269.73     22.57 o 
   5   9   6      261.56      280.40     25.53 o 
   6   9   6      363.21      420.09     30.64 o 
   7   9   6      394.93      362.16     29.32 o 
   8   9   6      170.85      232.85     26.35 o 
   9   9   6      947.81      905.16     49.64 o 
  -8  10   6        8.81      -42.80     42.80 o 
  -7  10   6      101.04       66.58     25.93 o 
  -6  10   6      127.60       45.29     25.92 o 
  -5  10   6      236.56      294.54     30.02 o 
  -4  10   6      292.74      294.64     27.24 o 
  -3  10   6      149.10      136.02     20.34 o 
  -2  10   6       15.78        7.50     12.99 o 
  -1  10   6      206.25      189.63     18.41 o 
   0  10   6     1217.98     1189.67     36.87 o 
   1  10   6      140.70      177.96     22.91 o 
   2  10   6     2801.87     2828.48     92.64 o 
   3  10   6      203.56      248.89     24.00 o 
   4  10   6     4214.35     4219.71    109.48 o 
   5  10   6      108.29      131.04     19.27 o 
   6  10   6      431.98      408.79     32.15 o 
   7  10   6       28.00       39.34     18.33 o 
   8  10   6      110.73      116.58     22.04 o 
  -7  11   6      121.28       18.93     40.33 o 
  -6  11   6       15.63      -31.11     39.68 o 
  -5  11   6      128.75      129.97     23.65 o 
  -4  11   6      379.71      316.81     30.26 o 
  -3  11   6       13.61       18.61     16.80 o 
  -2  11   6      433.84      459.57     31.67 o 
  -1  11   6       74.60       79.49     32.21 o 
   0  11   6     1690.22     1592.71     45.37 o 
   1  11   6      562.87      566.09     33.19 o 
   2  11   6      152.16      180.58     21.12 o 
   3  11   6     3602.88     3415.53    156.09 o 
   4  11   6      459.27      473.38     38.82 o 
   5  11   6      681.41      756.53     43.84 o 
   6  11   6      735.37      775.54     45.31 o 
   7  11   6        3.49       14.95     36.35 o 
  -5  12   6       38.29       83.23     35.59 o 
  -4  12   6       11.65       20.77     28.01 o 
  -3  12   6      213.11      228.00     32.15 o 
  -2  12   6        0.87        2.56     24.63 o 
  -1  12   6      286.60      313.53     28.27 o 
   0  12   6        2.21       25.59     26.13 o 
   1  12   6       20.88       -8.93     25.22 o 
   2  12   6     2523.90     2210.57     75.93 o 
   3  12   6      144.97      183.16     23.23 o 
   4  12   6     1755.90     1942.67     73.82 o 
   5  12   6      736.24      761.26     45.47 o 
  -3  13   6      466.05      528.22     57.75 o 
  -2  13   6       63.54       73.61     23.21 o 
  -1  13   6      235.64      273.25     50.76 o 
   0  13   6     1275.02     1200.56     61.69 o 
   1  13   6      320.98      391.97     51.51 o 
   2  13   6       58.86       24.41     20.06 o 
   3  13   6       64.38       91.22     22.06 o 
  -2 -12   7       11.54      -24.41     24.41 o 
  -1 -12   7        1.01       47.06     35.54 o 
   0 -12   7      398.95      377.88     47.64 o 
  -4 -11   7       87.97       78.97     38.18 o 
  -3 -11   7        3.53       -7.41     24.14 o 
  -2 -11   7      287.55      285.10     25.10 o 
  -1 -11   7        6.00       17.40     15.06 o 
   0 -11   7       35.29       51.69     14.95 o 
   1 -11   7      198.20      239.25     27.31 o 
   2 -11   7       91.96       82.26     22.23 o 
   3 -11   7      632.02      611.86     47.42 o 
  -6 -10   7     1112.42     1071.21     53.38 o 
  -5 -10   7     1619.77     1680.09     69.47 o 
  -4 -10   7       11.71        1.31     15.06 o 
  -3 -10   7      344.22      378.74     29.74 o 
  -2 -10   7      145.68      214.38     18.65 o 
  -1 -10   7      140.83      174.37     22.01 o 
   0 -10   7       16.30        3.63     12.37 o 
   1 -10   7        0.72       11.95     15.03 o 
   2 -10   7       16.86       22.35     15.59 o 
   3 -10   7      318.17      306.97     30.45 o 
   4 -10   7      535.08      440.72     40.38 o 
   5 -10   7      400.65      368.21     33.88 o 
   6 -10   7        0.62       35.16     28.17 o 
  -8  -9   7       23.84       23.98     32.05 o 
  -7  -9   7     1793.87     1715.55     67.68 o 
  -6  -9   7      765.87      770.95     63.50 o 
  -5  -9   7     1035.45     1080.06     49.68 o 
  -4  -9   7     2373.06     2300.46     74.88 o 
  -3  -9   7       51.29       51.82     20.99 o 
  -2  -9   7     1800.91     1705.83     49.11 o 
  -1  -9   7       76.19       69.80     12.68 o 
   0  -9   7      116.41       82.09     12.43 o 
   1  -9   7       33.74       36.34     11.79 o 
   2  -9   7       49.29       42.14     15.96 o 
   3  -9   7     2922.83     2800.71     87.18 o 
   4  -9   7       81.21       81.85     18.74 o 
   5  -9   7      429.28      391.41     32.91 o 
   6  -9   7        4.74      -10.54     24.09 o 
   7  -9   7      192.72      175.04     28.21 o 
  -9  -8   7      139.74      147.43     37.64 o 
  -8  -8   7      109.27       93.13     19.48 o 
  -7  -8   7      120.67      122.73     20.70 o 
  -6  -8   7     1899.52     1771.66     64.91 o 
  -5  -8   7     1625.48     1703.69     62.24 o 
  -4  -8   7      887.57      844.80     32.64 o 
  -3  -8   7     6089.90     6074.99    108.89 o 
  -2  -8   7       81.81       50.58     10.44 o 
  -1  -8   7      320.23      403.86     38.21 o 
   0  -8   7      443.87      552.93     24.98 o 
   1  -8   7       30.09       23.77      9.82 o 
   2  -8   7        2.15       25.82     13.59 o 
   3  -8   7      305.39      299.54     26.73 o 
   4  -8   7      709.20      761.75     41.83 o 
   5  -8   7      572.15      548.71     40.22 o 
   6  -8   7       18.79       -2.11     18.03 o 
   7  -8   7      114.91       43.14     27.37 o 
   8  -8   7       56.60       59.29     23.57 o 
   9  -8   7      429.09      503.91     50.43 o 
 -10  -7   7       66.87       91.73     36.35 o 
  -9  -7   7        7.30      -19.89     19.89 o 
  -8  -7   7        2.00       -3.94     15.79 o 
  -7  -7   7       22.57       22.46     15.53 o 
  -6  -7   7        0.49       -2.13     12.87 o 
  -5  -7   7      451.12      474.07     29.30 o 
  -4  -7   7     4915.43     4890.65     88.01 o 
  -3  -7   7       15.39        9.45      8.76 o 
  -2  -7   7     9175.49     8747.53    128.97 o 
  -1  -7   7      414.25      382.51     20.46 o 
   0  -7   7     1590.20     1594.48     42.04 o 
   1  -7   7     1092.00     1154.36     34.61 o 
   2  -7   7        8.07       -3.17      8.54 o 
   3  -7   7      157.76      169.47     14.79 o 
   4  -7   7      373.18      330.80     31.62 o 
   5  -7   7       19.28       20.68     15.60 o 
   6  -7   7      397.61      394.40     31.13 o 
   7  -7   7       86.83       52.32     19.33 o 
   8  -7   7        3.88      -15.06     36.94 o 
   9  -7   7       84.19       49.70     42.37 o 
 -10  -6   7      310.97      351.75     47.21 o 
  -9  -6   7       65.37       81.72     18.93 o 
  -8  -6   7       34.39       48.07     15.44 o 
  -7  -6   7        2.06        8.14     20.59 o 
  -6  -6   7     1181.09     1127.55     46.03 o 
  -5  -6   7        0.20       -8.64      8.64 o 
  -4  -6   7       78.02       71.13     10.64 o 
  -3  -6   7      447.28      490.37     21.99 o 
  -2  -6   7       35.03       46.54      8.72 o 
  -1  -6   7     3172.85     3242.50     61.99 o 
   0  -6   7      738.59      690.77     25.00 o 
   1  -6   7      827.25      835.97     27.67 o 
   2  -6   7     7980.77     7927.64    138.00 o 
   3  -6   7      204.94      257.77     16.09 o 
   4  -6   7       87.35       71.48     14.30 o 
   5  -6   7       69.27      101.16     17.92 o 
   6  -6   7      345.94      324.90     28.51 o 
   7  -6   7      106.85       98.87     44.95 o 
   8  -6   7      124.15      133.38     23.77 o 
   9  -6   7      109.32      127.43     28.39 o 
 -11  -5   7      104.85      176.90     38.39 o 
 -10  -5   7     1546.48     1530.45     95.28 o 
  -9  -5   7      745.38      694.33     45.00 o 
  -8  -5   7      398.18      389.65     27.11 o 
  -7  -5   7      479.72      491.39     29.04 o 
  -6  -5   7        9.39       19.04      8.63 o 
  -5  -5   7      645.04      633.95     24.66 o 
  -4  -5   7      303.69      297.65     16.93 o 
  -3  -5   7      414.26      375.07     18.06 o 
  -2  -5   7      620.53      595.77     27.86 o 
  -1  -5   7        5.75       19.63      6.89 o 
   0  -5   7      152.33      110.36     10.60 o 
   1  -5   7     9728.93    10205.05    182.14 o 
   2  -5   7      310.64      403.39     18.68 o 
   3  -5   7    16400.32    16552.11    202.42 o 
   4  -5   7      559.83      603.43     24.77 o 
   5  -5   7     1488.45     1428.59     38.21 o 
   6  -5   7      151.55      170.61     17.91 o 
   7  -5   7      137.63      111.78     17.07 o 
   8  -5   7      179.84      179.52     16.99 o 
   9  -5   7      145.01      149.21     17.84 o 
  10  -5   7       82.54      112.77     25.44 o 
  11  -5   7      181.13      233.78     35.59 o 
 -11  -4   7     2935.87     2900.99    139.80 o 
 -10  -4   7      365.30      341.10     44.95 o 
  -9  -4   7     1450.53     1470.55     87.00 o 
  -8  -4   7     6117.76     5718.43    121.10 o 
  -7  -4   7       23.14       42.93     34.14 o 
  -6  -4   7     1107.03     1135.42     27.98 o 
  -5  -4   7      109.66      122.09      9.64 o 
  -4  -4   7     1534.03     1457.28     28.86 o 
  -3  -4   7     3687.63     3664.10     50.53 o 
  -2  -4   7      667.59      705.76     16.39 o 
  -1  -4   7     2206.67     2361.41     54.07 o 
   0  -4   7       47.06       79.73      8.70 o 
   1  -4   7        1.63        2.68      3.71 o 
   2  -4   7     5171.59     5130.62     62.68 o 
   3  -4   7      582.73      557.33     19.04 o 
   4  -4   7    19122.79    18288.94    184.43 o 
   5  -4   7     3026.25     3010.57     71.10 o 
   6  -4   7     1744.00     1729.91     44.30 o 
   7  -4   7     3092.48     3150.15     66.83 o 
   8  -4   7       28.56       37.11     18.10 o 
   9  -4   7      524.21      490.28     35.92 o 
  10  -4   7       90.79       71.13     21.56 o 
  11  -4   7       15.46       50.11     27.74 o 
 -11  -3   7       43.31       75.42     25.11 o 
 -10  -3   7     1492.10     1483.74     57.16 o 
  -9  -3   7      334.87      353.16     25.92 o 
  -8  -3   7     3010.95     3091.23     62.44 o 
  -7  -3   7     5879.08     5836.37     80.02 o 
  -6  -3   7       19.85       36.60      7.06 o 
  -5  -3   7      134.91      142.32      9.79 o 
  -4  -3   7      405.33      404.65     14.22 o 
  -3  -3   7      303.36      348.46     12.17 o 
  -2  -3   7      371.96      390.42     12.09 o 
  -1  -3   7        2.60        6.86      4.10 o 
   0  -3   7     2519.49     2624.39     35.48 o 
   1  -3   7      282.81      283.60      9.63 o 
   2  -3   7       62.30       74.93      8.60 o 
   3  -3   7     4002.96     3816.93     51.36 o 
   4  -3   7       32.70       73.53     10.41 o 
   5  -3   7     4844.54     4784.49     64.21 o 
   6  -3   7     1557.91     1522.47     40.24 o 
   7  -3   7      790.57      819.99     30.66 o 
   8  -3   7     3731.71     3650.15     82.95 o 
   9  -3   7      267.72      275.26     28.38 o 
  10  -3   7     1030.53     1074.61     74.84 o 
  11  -3   7       83.86      127.84     25.62 o 
 -12  -2   7       28.68      199.16     40.54 o 
 -11  -2   7      173.18      247.66     31.83 o 
 -10  -2   7       70.89      125.96     46.46 o 
  -9  -2   7       29.20       27.36     14.24 o 
  -8  -2   7     1234.19     1296.08     47.53 o 
  -7  -2   7     2580.15     2474.41     44.94 o 
  -6  -2   7    11539.50    11473.98    149.10 o 
  -5  -2   7       98.53      119.05      9.10 o 
  -4  -2   7     2802.88     2611.56     40.16 o 
  -3  -2   7     6710.55     6892.83     80.51 o 
  -2  -2   7        2.21       11.54      4.50 o 
  -1  -2   7     1251.28     1348.63     22.91 o 
   0  -2   7     1320.57     1475.40     20.11 o 
   1  -2   7     2432.66     2536.76     39.64 o 
   2  -2   7      483.41      484.40     15.18 o 
   3  -2   7      810.27      894.13     19.86 o 
   4  -2   7      510.06      551.37     16.22 o 
   5  -2   7      134.57      154.70      9.93 o 
   6  -2   7     1022.51      923.30     30.27 o 
   7  -2   7     1312.46     1303.21     38.40 o 
   8  -2   7      181.76      208.13     22.74 o 
   9  -2   7     8343.32     8039.37    169.58 o 
  10  -2   7      550.53      638.32     40.20 o 
  11  -2   7      729.24      628.58     48.93 o 
 -11  -1   7       60.94       74.31     24.36 o 
 -10  -1   7      165.95      200.95     23.53 o 
  -9  -1   7        2.16        2.33     17.10 o 
  -8  -1   7        4.38       10.89     15.58 o 
  -7  -1   7     3223.24     3157.37     51.50 o 
  -6  -1   7      143.63      150.88     10.77 o 
  -5  -1   7    15077.07    15077.87    155.12 o 
  -4  -1   7      445.48      396.29     13.48 o 
  -3  -1   7     9659.50     9566.55    104.70 o 
  -2  -1   7     3377.32     3088.61     40.61 o 
  -1  -1   7       15.80       14.44      7.87 o 
   0  -1   7       26.34       36.71      4.22 o 
   1  -1   7      274.99      335.64     10.29 o 
   2  -1   7      365.49      482.28     13.23 o 
   3  -1   7     5127.34     5420.65     64.30 o 
   4  -1   7      181.01      226.23     10.51 o 
   5  -1   7      796.70      894.43     21.73 o 
   6  -1   7       75.85       75.32     15.15 o 
   7  -1   7      450.07      521.67     22.86 o 
   8  -1   7     2681.45     2586.45    105.01 o 
   9  -1   7      386.54      343.00     37.75 o 
  10  -1   7     5225.48     5162.23    131.78 o 
  11  -1   7     1225.64     1259.52     67.48 o 
 -12   0   7        8.37      142.59     34.30 o 
 -11   0   7      725.49      869.33    120.82 o 
 -10   0   7       38.28       32.49     25.54 o 
  -9   0   7      323.35      356.34     26.66 o 
  -8   0   7        9.09       12.13     10.56 o 
  -7   0   7        0.25        2.07      9.75 o 
  -6   0   7     3189.33     3103.00     48.40 o 
  -5   0   7      748.73      830.52     21.07 o 
  -4   0   7     5341.35     4872.96     82.48 o 
  -3   0   7     3262.81     3055.32     41.45 o 
  -2   0   7       51.67       24.77      4.35 o 
  -1   0   7    24440.28    22558.39    336.99 o 
   0   0   7       16.41        4.43      2.92 o 
   1   0   7    13958.30    13677.71    218.39 o 
   2   0   7       83.68      113.39      8.94 o 
   3   0   7      488.11      607.35     15.71 o 
   4   0   7      170.51      240.97     10.33 o 
   5   0   7      814.26      894.39     21.32 o 
   6   0   7      820.25      881.14     22.24 o 
   7   0   7     1001.82      959.78     32.08 o 
   8   0   7       27.85       25.38     15.00 o 
   9   0   7      193.78      132.93     40.92 o 
  10   0   7      613.81      627.85     41.94 o 
  11   0   7      442.44      535.85     38.95 o 
 -12   1   7       90.23      162.49     40.22 o 
 -11   1   7      393.13      409.72     91.03 o 
 -10   1   7      106.36      149.39     27.58 o 
  -9   1   7        6.12       28.17     12.88 o 
  -8   1   7     1731.50     1785.45     48.52 o 
  -7   1   7      275.01      281.22     19.62 o 
  -6   1   7      869.58      868.90     30.55 o 
  -5   1   7     2331.50     2464.83     40.12 o 
  -4   1   7      747.85      791.07     19.68 o 
  -3   1   7      387.20      589.76     16.25 o 
  -2   1   7      104.73       82.05      7.99 o 
  -1   1   7     1447.72     1370.16     27.45 o 
   0   1   7    12944.25    12613.38    141.27 o 
   1   1   7     3901.35     3559.11     42.95 o 
   2   1   7      586.91      551.16     13.98 o 
   3   1   7     4589.45     4860.61     57.95 o 
   4   1   7      483.02      414.16     12.97 o 
   5   1   7     1738.08     1695.18     32.79 o 
   6   1   7      126.07      136.78     17.46 o 
   7   1   7      123.58      141.50     13.20 o 
   8   1   7      129.02      190.68     43.01 o 
   9   1   7      178.92      188.51     23.54 o 
  10   1   7       16.36       27.30     16.13 o 
  11   1   7        4.30       39.63     19.91 o 
  12   1   7      154.05      226.15     49.79 o 
 -11   2   7     1948.48     1897.66     73.53 o 
 -10   2   7      188.50      221.87     20.49 o 
  -9   2   7     1247.35     1231.13     46.10 o 
  -8   2   7       29.16       17.18     12.04 o 
  -7   2   7      335.60      325.85     21.32 o 
  -6   2   7      591.58      553.48     48.08 o 
  -5   2   7       70.94      122.33     12.48 o 
  -4   2   7      253.58      180.96     10.46 o 
  -3   2   7     3396.12     3467.07     62.47 o 
  -2   2   7     1501.16     1861.74     29.05 o 
  -1   2   7     3229.84     2890.05     39.67 o 
   0   2   7      582.15      674.36     17.51 o 
   1   2   7    15549.54    15624.46    158.65 o 
   2   2   7     1570.56     1509.54     24.31 o 
   3   2   7     6593.59     6612.97     73.06 o 
   4   2   7     7375.89     7203.36     80.18 o 
   5   2   7      192.42      227.87     18.43 o 
   6   2   7     3480.82     3159.95     60.12 o 
   7   2   7      652.18      621.74     34.56 o 
   8   2   7      253.52      256.41     18.01 o 
   9   2   7      239.99      290.64     32.69 o 
  10   2   7       40.26       47.08     17.59 o 
  11   2   7      108.38      134.34     23.42 o 
 -11   3   7     2589.07     2638.99     89.98 o 
 -10   3   7     2981.63     2890.80     72.75 o 
  -9   3   7      103.60      101.28     15.65 o 
  -8   3   7     2804.60     2813.05     65.72 o 
  -7   3   7      207.23      268.94     20.54 o 
  -6   3   7      245.94      261.70     20.56 o 
  -5   3   7      820.70      794.97     28.50 o 
  -4   3   7      821.21      856.02     20.21 o 
  -3   3   7     8739.79     9136.60     97.62 o 
  -2   3   7      261.85      311.80     10.85 o 
  -1   3   7       27.81       38.57      4.47 o 
   0   3   7     7338.06     7542.67     80.43 o 
   1   3   7       71.20      103.49      7.01 o 
   2   3   7    21146.67    21014.02    199.24 o 
   3   3   7    11568.29    11156.91    114.29 o 
   4   3   7      974.62      985.54     27.31 o 
   5   3   7    10876.86    10823.05    226.50 o 
   6   3   7      415.42      441.03     20.35 o 
   7   3   7     3443.21     3158.97    111.45 o 
   8   3   7      215.98      215.25     17.33 o 
   9   3   7        1.14        9.33     20.38 o 
  10   3   7     1372.27     1392.48     58.31 o 
  11   3   7      212.13      313.36     48.82 o 
 -11   4   7      643.88      680.03     50.11 o 
 -10   4   7      346.16      332.21     26.22 o 
  -9   4   7     3171.79     3082.77    103.35 o 
  -8   4   7      952.36      933.09     36.85 o 
  -7   4   7      807.16      776.39     33.23 o 
  -6   4   7     2070.41     2118.37     52.05 o 
  -5   4   7      231.64      256.08     17.83 o 
  -4   4   7     1098.26     1219.50     33.07 o 
  -3   4   7        0.72        7.19      5.70 o 
  -2   4   7     3123.08     3400.88     45.53 o 
  -1   4   7     7735.83     8279.58     80.73 o 
   0   4   7      345.02      346.88     16.76 o 
   1   4   7      457.20      561.11     14.86 o 
   2   4   7      156.29      175.60      8.11 o 
   3   4   7     5028.87     5198.67     61.88 o 
   4   4   7    11705.68    11777.26    148.70 o 
   5   4   7      560.27      566.28     22.22 o 
   6   4   7    18105.14    17456.74    215.09 o 
   7   4   7     1095.32     1111.75     35.18 o 
   8   4   7     2123.68     2118.83     52.50 o 
   9   4   7     1915.65     1799.21     41.60 o 
  10   4   7        5.93       -9.73     49.25 o 
  11   4   7       66.88       59.64     22.85 o 
 -11   5   7       72.38      -14.30     33.34 o 
 -10   5   7        5.76       16.20     17.11 o 
  -9   5   7      359.45      336.07     32.95 o 
  -8   5   7      849.20      915.64     37.70 o 
  -7   5   7      482.54      494.57     31.75 o 
  -6   5   7     2617.63     2601.76     59.39 o 
  -5   5   7     3678.41     3505.02     67.43 o 
  -4   5   7      724.63      804.86     27.35 o 
  -3   5   7    15650.74    15538.13    157.38 o 
  -2   5   7     1165.84     1295.46     25.41 o 
  -1   5   7      298.83      333.34     12.21 o 
   0   5   7       16.75       94.87      8.04 o 
   1   5   7      195.36      195.25      8.05 o 
   2   5   7       17.97       46.77      4.96 o 
   3   5   7      735.74      755.68     17.57 o 
   4   5   7       47.77       49.74      8.03 o 
   5   5   7      111.13      105.84     11.27 o 
   6   5   7       54.11       47.69     10.00 o 
   7   5   7     3774.69     3639.90     71.80 o 
   8   5   7     3585.08     3505.00    100.44 o 
   9   5   7      559.48      568.11     26.81 o 
  10   5   7     3097.07     2921.75     92.31 o 
  11   5   7       76.89       99.98     26.83 o 
 -10   6   7      152.65      183.94     49.54 o 
  -9   6   7       65.10       57.63     16.62 o 
  -8   6   7       40.43       35.88     14.30 o 
  -7   6   7     3459.23     3540.96     65.47 o 
  -6   6   7     1117.87     1163.21     38.67 o 
  -5   6   7      679.27      677.17     27.50 o 
  -4   6   7    11414.22    11147.29    149.99 o 
  -3   6   7      740.11      776.57     26.59 o 
  -2   6   7    12975.50    12780.90    134.99 o 
  -1   6   7     2481.95     2586.04     41.31 o 
   0   6   7     1824.75     1777.37     32.58 o 
   1   6   7      576.41      694.91     16.61 o 
   2   6   7       11.12        5.00      4.47 o 
   3   6   7      403.41      432.48     18.76 o 
   4   6   7     2005.24     2119.88     52.71 o 
   5   6   7        1.58       -4.68      7.72 o 
   6   6   7        7.42       19.51      8.81 o 
   7   6   7       17.51       30.54     10.10 o 
   8   6   7     1182.13     1153.45     38.70 o 
   9   6   7     1643.97     1574.10     47.67 o 
  10   6   7      192.64      203.65     19.34 o 
  11   6   7      903.91      956.60     50.70 o 
 -10   7   7      329.82      301.59     30.14 o 
  -9   7   7       14.42       -2.37     15.67 o 
  -8   7   7      593.83      570.17     25.96 o 
  -7   7   7        2.68      -11.74     18.04 o 
  -6   7   7      191.95      209.04     18.71 o 
  -5   7   7     3767.71     3839.39     75.21 o 
  -4   7   7     1269.84     1293.78     37.91 o 
  -3   7   7     8229.80     8311.25    119.96 o 
  -2   7   7     2686.56     2718.47     44.65 o 
  -1   7   7     5838.48     5677.10     84.25 o 
   0   7   7     4939.40     4888.23     80.90 o 
   1   7   7       39.90       52.82      6.43 o 
   2   7   7      670.44      686.20     19.62 o 
   3   7   7       27.02       44.50     13.46 o 
   4   7   7      297.74      348.91     18.40 o 
   5   7   7      116.10      116.91     13.08 o 
   6   7   7      147.16      164.08     14.89 o 
   7   7   7       12.56        8.02      9.83 o 
   8   7   7      102.10       99.95     13.77 o 
   9   7   7      186.70      202.46     21.49 o 
  10   7   7      657.89      681.63     31.79 o 
  11   7   7       30.01       44.84     27.42 o 
  -9   8   7       57.56       39.10     29.95 o 
  -8   8   7        0.22       -1.85     14.94 o 
  -7   8   7      760.22      693.83     32.81 o 
  -6   8   7        2.75       -4.78     13.14 o 
  -5   8   7      287.97      300.42     20.42 o 
  -4   8   7      930.61      926.20     32.32 o 
  -3   8   7       18.80       11.91      8.99 o 
  -2   8   7     8065.04     7997.68    117.83 o 
  -1   8   7     2858.36     2725.69     46.79 o 
   0   8   7     1887.75     1848.46     37.02 o 
   1   8   7     6042.82     6093.73     70.24 o 
   2   8   7       33.82       44.00      9.12 o 
   3   8   7     2654.87     2582.53     66.98 o 
   4   8   7        7.16       11.87      7.41 o 
   5   8   7      860.95      873.57     30.96 o 
   6   8   7     2532.56     2472.35     58.49 o 
   7   8   7       32.61       34.92     12.96 o 
   8   8   7      522.82      501.74     34.91 o 
   9   8   7       19.77       22.19     19.57 o 
  10   8   7        2.52       32.80     26.78 o 
  -9   9   7      219.66      237.22     37.21 o 
  -8   9   7      298.74      320.81     25.94 o 
  -7   9   7       20.47       19.88     18.27 o 
  -6   9   7      736.50      761.23     33.39 o 
  -5   9   7      198.15      189.17     21.29 o 
  -4   9   7        6.66        5.33     10.85 o 
  -3   9   7        2.12       -4.25     10.36 o 
  -2   9   7      121.82      121.56     13.55 o 
  -1   9   7     2145.72     2238.06     50.24 o 
   0   9   7     1252.65     1217.40     35.43 o 
   1   9   7     1223.25     1264.75     36.38 o 
   2   9   7     1466.99     1406.38     51.51 o 
   3   9   7      759.10      776.37     38.15 o 
   4   9   7     2301.36     2274.49     72.01 o 
   5   9   7     1583.22     1475.73     57.67 o 
   6   9   7       51.48       31.31     16.03 o 
   7   9   7        3.25       19.04     16.39 o 
   8   9   7       70.65       87.93     20.36 o 
   9   9   7      193.29      236.64     58.34 o 
  -7  10   7        7.68      -31.65     42.42 o 
  -6  10   7       68.99       30.45     29.89 o 
  -5  10   7      108.97       79.36     18.97 o 
  -4  10   7      465.88      412.03     30.18 o 
  -3  10   7      207.48      193.99     23.29 o 
  -2  10   7      295.82      333.42     24.68 o 
  -1  10   7        0.31       -0.65     10.60 o 
   0  10   7      624.66      684.55     27.05 o 
   1  10   7      680.44      779.17     37.83 o 
   2  10   7       23.43       46.20     13.56 o 
   3  10   7     2182.79     2276.10     73.33 o 
   4  10   7     1565.96     1522.80     60.13 o 
   5  10   7      987.62      976.10     47.64 o 
   6  10   7     1784.02     1786.86     69.14 o 
   7  10   7       22.33       42.67     36.02 o 
   8  10   7        5.63       29.62     21.49 o 
  -6  11   7      333.89      329.48     35.69 o 
  -5  11   7       52.39       11.81     19.44 o 
  -4  11   7        3.16       22.69     18.12 o 
  -3  11   7      260.36      290.83     26.88 o 
  -2  11   7       89.26      149.26     27.64 o 
  -1  11   7       64.65       55.05     15.80 o 
   0  11   7      125.21      171.20     31.83 o 
   1  11   7      114.72      165.75     23.23 o 
   2  11   7      697.88      676.86     37.80 o 
   3  11   7       59.74       36.95     16.61 o 
   4  11   7      989.77      992.10     49.14 o 
   5  11   7     1259.83     1214.76     56.90 o 
   6  11   7      506.64      520.49     41.24 o 
   7  11   7      862.46      978.04     82.80 o 
  -5  12   7     2022.99     1940.48    112.16 o 
  -4  12   7      139.19      166.63     24.06 o 
  -3  12   7       17.51       39.32     18.70 o 
  -2  12   7      230.15      275.59     27.45 o 
  -1  12   7      140.79      144.43     26.51 o 
   0  12   7        2.61        6.67     28.39 o 
   1  12   7     1633.12     1405.66     73.45 o 
   2  12   7      840.36      798.83     42.78 o 
   3  12   7      138.08      130.83     27.85 o 
   4  12   7        0.94       32.03     18.41 o 
   5  12   7      841.98      879.84     48.57 o 
  -3  13   7     1438.42     1478.83     96.03 o 
  -2  13   7       56.60       46.74     59.52 o 
  -1  13   7      727.31      696.51     65.60 o 
   0  13   7       67.94      120.91     31.72 o 
   1  13   7        0.14       13.01     32.69 o 
   2  13   7      731.80      700.45     41.99 o 
   3  13   7       67.37      151.55     22.81 o 
  -1 -12   8       23.28       72.14     21.68 o 
  -4 -11   8       57.99       77.96     36.24 o 
  -3 -11   8      189.34      172.42     30.81 o 
  -2 -11   8        0.67        6.76     17.29 o 
  -1 -11   8       22.97       41.73     15.14 o 
   0 -11   8       51.32       43.90     21.46 o 
   1 -11   8       23.49       75.18     35.22 o 
   2 -11   8      187.93      228.08     29.03 o 
   3 -11   8      105.34       66.68     22.39 o 
  -6 -10   8      705.84      754.69     70.76 o 
  -5 -10   8      595.14      594.78     39.22 o 
  -4 -10   8     1461.03     1429.80     59.12 o 
  -3 -10   8       14.95       23.83     12.59 o 
  -2 -10   8      427.20      454.73     30.68 o 
  -1 -10   8      463.37      436.35     25.22 o 
   0 -10   8      161.15      147.59     17.04 o 
   1 -10   8        3.15       15.86     14.56 o 
   2 -10   8        0.07      -14.07     15.75 o 
   3 -10   8     1398.29     1349.16     61.62 o 
   4 -10   8       24.52       30.00     53.07 o 
   5 -10   8        1.49       -0.90     56.56 o 
  -7  -9   8       37.13       37.21     19.53 o 
  -6  -9   8     1440.32     1424.83     59.68 o 
  -5  -9   8     2055.79     2059.24     72.43 o 
  -4  -9   8      143.85      126.38     19.30 o 
  -3  -9   8     6989.52     6722.45    117.00 o 
  -2  -9   8      325.11      303.49     20.38 o 
  -1  -9   8     1480.52     1495.26     45.80 o 
   0  -9   8     1760.47     1658.16     47.92 o 
   1  -9   8        3.45       -1.45      9.99 o 
   2  -9   8      193.22      224.20     25.00 o 
   3  -9   8       20.71      -19.74     20.43 o 
   4  -9   8      124.67      116.98     22.05 o 
   5  -9   8      806.52      771.66     62.05 o 
   6  -9   8        1.23      -19.89     19.89 o 
   7  -9   8       67.09       26.36     22.44 o 
  -9  -8   8       18.30       39.47     34.20 o 
  -8  -8   8      509.83      493.74     34.95 o 
  -7  -8   8        1.80       34.41     17.44 o 
  -6  -8   8     1011.36      937.98     45.60 o 
  -5  -8   8      118.38      127.21     17.13 o 
  -4  -8   8     2776.77     2688.88     63.60 o 
  -3  -8   8        4.86       18.75     10.59 o 
  -2  -8   8     2975.89     3035.29     66.96 o 
  -1  -8   8      324.74      375.85     25.73 o 
   0  -8   8     1070.86     1202.39     38.39 o 
   1  -8   8      238.25      298.52     18.85 o 
   2  -8   8        0.23       13.10     10.39 o 
   3  -8   8       28.32        8.73     13.50 o 
   4  -8   8       86.71       54.53     18.51 o 
   5  -8   8       70.73       89.41     19.42 o 
   6  -8   8        8.87      -18.00     18.00 o 
   7  -8   8       17.27      -11.58     37.48 o 
   8  -8   8        7.49      -12.41     22.24 o 
  -9  -7   8       21.46        9.00     18.53 o 
  -8  -7   8      420.94      397.74     28.93 o 
  -7  -7   8       28.30       42.61     15.76 o 
  -6  -7   8      480.88      490.92     31.44 o 
  -5  -7   8        5.53       24.16     10.16 o 
  -4  -7   8       99.48      116.46     12.66 o 
  -3  -7   8      586.07      626.93     26.10 o 
  -2  -7   8      184.31      182.96     15.17 o 
  -1  -7   8     2622.48     2651.12     58.51 o 
   0  -7   8     4109.30     3953.72     74.84 o 
   1  -7   8      417.52      411.39     25.29 o 
   2  -7   8     3264.18     3400.28     67.52 o 
   3  -7   8      271.15      275.66     18.43 o 
   4  -7   8       52.15       60.57     16.46 o 
   5  -7   8      245.53      259.79     28.46 o 
   6  -7   8       33.27       32.54     34.68 o 
   7  -7   8       11.04        8.58     18.15 o 
   8  -7   8      120.61      119.13     23.54 o 
   9  -7   8       85.16      108.74     26.77 o 
 -10  -6   8     1200.65     1253.54     84.20 o 
  -9  -6   8     1406.86     1357.63     54.90 o 
  -8  -6   8        0.04       39.33     18.23 o 
  -7  -6   8       10.28        0.59     13.96 o 
  -6  -6   8       17.09       15.79     28.66 o 
  -5  -6   8      174.68      214.28     16.20 o 
  -4  -6   8      169.06      197.77     15.03 o 
  -3  -6   8      292.84      304.51     21.23 o 
  -2  -6   8      447.70      460.69     21.25 o 
  -1  -6   8      312.36      340.75     27.29 o 
   0  -6   8     1089.19     1082.44     32.62 o 
   1  -6   8     3548.02     3536.57     65.92 o 
   2  -6   8       46.22       58.34     14.36 o 
   3  -6   8     8223.21     8147.58    119.95 o 
   4  -6   8     1146.57     1139.95     47.65 o 
   5  -6   8     2010.92     2071.48     67.96 o 
   6  -6   8     1202.25     1151.78     51.44 o 
   7  -6   8        7.28      -14.89     14.89 o 
   8  -6   8      145.91      110.51     23.14 o 
   9  -6   8       55.01       66.27     24.20 o 
 -10  -5   8      660.92      638.44     58.71 o 
  -9  -5   8      685.42      649.27     48.01 o 
  -8  -5   8     4438.17     4139.09    101.34 o 
  -7  -5   8      316.88      336.56     23.99 o 
  -6  -5   8        7.71        3.21     13.89 o 
  -5  -5   8      140.49      130.60     13.39 o 
  -4  -5   8      390.46      388.49     19.35 o 
  -3  -5   8     2612.65     2694.15     55.34 o 
  -2  -5   8        2.87       11.75      6.78 o 
  -1  -5   8      778.47      801.32     26.27 o 
   0  -5   8       22.40       55.86      8.54 o 
   1  -5   8      208.93      308.67     16.31 o 
   2  -5   8     4401.33     4545.38     75.35 o 
   3  -5   8       93.11      112.35     12.52 o 
   4  -5   8    10750.63    10555.17    173.80 o 
   5  -5   8     3265.68     3202.80     85.04 o 
   6  -5   8      716.47      767.16     40.28 o 
   7  -5   8     2359.84     2308.27     75.32 o 
   8  -5   8       15.04       48.19     18.23 o 
   9  -5   8      220.64      187.54     28.49 o 
  10  -5   8       32.26       45.70     52.26 o 
 -11  -4   8      162.39      238.08     40.76 o 
 -10  -4   8     1396.28     1433.88     88.39 o 
  -9  -4   8      549.54      586.50     54.31 o 
  -8  -4   8      592.12      590.00     32.35 o 
  -7  -4   8     5457.37     5468.57    162.06 o 
  -6  -4   8     1128.84     1070.95     33.40 o 
  -5  -4   8      249.15      269.52     16.44 o 
  -4  -4   8       81.08      101.98     10.97 o 
  -3  -4   8        9.47        4.87      7.74 o 
  -2  -4   8     1518.16     1509.95     36.26 o 
  -1  -4   8       50.14       53.35      7.21 o 
   0  -4   8      984.13      914.89     26.19 o 
   1  -4   8      891.27      937.22     26.79 o 
   2  -4   8       34.63       57.02      5.93 o 
   3  -4   8       74.85       62.33      6.80 o 
   4  -4   8     1516.75     1537.51     30.98 o 
   5  -4   8     1054.75     1001.42     30.92 o 
   6  -4   8     8897.46     8427.22    124.73 o 
   7  -4   8      850.33      865.91     31.91 o 
   8  -4   8     5390.08     5390.69     99.23 o 
   9  -4   8       97.67       91.17     21.87 o 
  10  -4   8      521.41      514.12     40.02 o 
  11  -4   8       87.96       77.96     28.07 o 
 -11  -3   8      558.19      666.94     58.82 o 
 -10  -3   8      397.84      366.99     60.60 o 
  -9  -3   8      129.97      227.37     21.96 o 
  -8  -3   8     2686.37     2794.63     58.80 o 
  -7  -3   8      601.01      609.49     20.77 o 
  -6  -3   8     7278.58     6998.63     89.29 o 
  -5  -3   8      542.01      525.12     17.49 o 
  -4  -3   8     2910.54     2974.55     54.65 o 
  -3  -3   8     3347.90     3131.25     50.54 o 
  -2  -3   8      301.43      373.77     12.39 o 
  -1  -3   8       97.70      113.85      7.97 o 
   0  -3   8        2.16       -1.46      3.73 o 
   1  -3   8     1734.84     1649.92     27.34 o 
   2  -3   8     3104.96     3155.54     44.01 o 
   3  -3   8        1.66        3.02      4.79 o 
   4  -3   8       26.71       44.02      6.67 o 
   5  -3   8       71.18       99.23      8.89 o 
   6  -3   8     1223.82     1155.47     34.94 o 
   7  -3   8     3712.85     3538.76     77.83 o 
   8  -3   8        2.27       14.26     14.56 o 
   9  -3   8     5316.72     5137.53    362.02 o 
  10  -3   8     1376.83     1368.93     61.97 o 
  11  -3   8      579.95      556.25     42.83 o 
 -11  -2   8      150.98      166.89     23.07 o 
 -10  -2   8      574.48      658.70     36.90 o 
  -9  -2   8        8.36       15.07     14.56 o 
  -8  -2   8      256.81      263.42     25.74 o 
  -7  -2   8     1697.84     1671.20     35.82 o 
  -6  -2   8        0.16       11.97      7.16 o 
  -5  -2   8     4969.56     4771.56     64.50 o 
  -4  -2   8     1327.12     1233.23     25.86 o 
  -3  -2   8     9077.34     8980.28    179.43 o 
  -2  -2   8    17372.90    17279.70    193.17 o 
  -1  -2   8      289.77      333.11     10.97 o 
   0  -2   8    14071.50    15438.85    131.97 o 
   1  -2   8      305.64      353.07     11.20 o 
   2  -2   8      147.59      209.86      9.35 o 
   3  -2   8     5511.85     5458.67     66.66 o 
   4  -2   8       19.46       27.46      7.36 o 
   5  -2   8      432.25      457.36     17.80 o 
   6  -2   8      227.25      256.04     30.44 o 
   7  -2   8      331.67      281.03     38.49 o 
   8  -2   8      556.90      649.51     37.88 o 
   9  -2   8       28.07       41.03     16.44 o 
  10  -2   8     2445.76     2619.56    151.57 o 
  11  -2   8     1521.30     1347.90     63.29 o 
 -11  -1   8      303.18      424.58     46.35 o 
 -10  -1   8       88.92      120.74     30.81 o 
  -9  -1   8      705.44      634.59     71.24 o 
  -8  -1   8      130.48      148.20     20.60 o 
  -7  -1   8      114.83      127.71     10.82 o 
  -6  -1   8     1031.95     1018.73     25.60 o 
  -5  -1   8      307.75      312.34     13.56 o 
  -4  -1   8     3697.19     3417.77     48.56 o 
  -3  -1   8     6817.44     6854.51     78.30 o 
  -2  -1   8     5051.80     5315.70    113.32 o 
  -1  -1   8    15438.96    15584.28    151.84 o 
   0  -1   8      203.60      241.98      8.83 o 
   1  -1   8      349.11      257.06      9.48 o 
   2  -1   8       11.32       12.10      6.16 o 
   3  -1   8      185.80      183.04      9.30 o 
   4  -1   8     1441.47     1438.30     28.05 o 
   5  -1   8      124.85      115.03      8.79 o 
   6  -1   8      937.45      934.16     24.26 o 
   7  -1   8      221.36      218.45     22.29 o 
   8  -1   8        4.39        5.53     14.03 o 
   9  -1   8      570.58      617.64     39.80 o 
  10  -1   8       30.76       19.81     18.23 o 
  11  -1   8     2327.18     2117.95     80.48 o 
 -11   0   8      288.43      347.28     48.39 o 
 -10   0   8      188.10      259.13     25.62 o 
  -9   0   8      105.29      131.77     18.84 o 
  -8   0   8     1003.19     1073.14     35.98 o 
  -7   0   8     1223.88     1186.57     36.58 o 
  -6   0   8        4.87       17.35      6.24 o 
  -5   0   8     1362.05     1394.83     28.67 o 
  -4   0   8        4.58        4.89      4.59 o 
  -3   0   8     2265.27     2206.69     34.15 o 
  -2   0   8      955.48      720.44     16.15 o 
  -1   0   8     2895.61     3057.97     39.58 o 
   0   0   8    14704.25    14089.82    138.00 o 
   1   0   8      894.29      858.94     15.81 o 
   2   0   8     2102.64     1759.96     28.78 o 
   3   0   8      379.69      324.80     13.58 o 
   4   0   8      348.23      436.21     14.38 o 
   5   0   8     2415.49     2698.86     42.60 o 
   6   0   8      173.89      222.72     12.03 o 
   7   0   8      341.73      342.16     21.27 o 
   8   0   8      213.12      256.94     24.28 o 
   9   0   8       99.13      129.32     24.84 o 
  10   0   8       77.69       72.11     38.44 o 
  11   0   8      355.34      353.53     52.26 o 
 -11   1   8     1037.97     1047.61     68.61 o 
 -10   1   8        0.46       75.98     40.65 o 
  -9   1   8     1166.41     1133.93     39.98 o 
  -8   1   8      533.41      544.32     26.50 o 
  -7   1   8       45.15       54.96     12.42 o 
  -6   1   8     1170.02     1215.61     36.07 o 
  -5   1   8       83.26      106.50      8.99 o 
  -4   1   8      843.20      896.95     21.62 o 
  -3   1   8        1.27        5.67      4.91 o 
  -2   1   8        1.75       10.16      5.42 o 
  -1   1   8    11985.41    11909.04    137.24 o 
   0   1   8      402.91      395.33     14.62 o 
   1   1   8    15365.57    15194.00    162.86 o 
   2   1   8     4679.97     4698.92     74.29 o 
   3   1   8     3654.18     3504.51     58.08 o 
   4   1   8    11145.40    10636.05    113.02 o 
   5   1   8      186.44      151.47      9.00 o 
   6   1   8      866.64      906.98     29.42 o 
   7   1   8       37.39       42.86      9.48 o 
   8   1   8        9.74       20.22     12.25 o 
   9   1   8     1465.41     1407.09     58.57 o 
  10   1   8       73.53      136.36     21.30 o 
  11   1   8       46.00       53.73     20.84 o 
 -11   2   8      717.77      717.80     57.75 o 
 -10   2   8     4403.63     4382.19     96.06 o 
  -9   2   8       39.88       64.85     22.51 o 
  -8   2   8     2635.65     2637.96     62.65 o 
  -7   2   8       47.62       74.45     20.78 o 
  -6   2   8       10.88        3.78      9.11 o 
  -5   2   8     3099.85     3129.60     49.06 o 
  -4   2   8        0.43       21.68      6.38 o 
  -3   2   8     9744.54    10197.02    121.47 o 
  -2   2   8      936.58     1041.13     23.06 o 
  -1   2   8      152.31      142.15      7.35 o 
   0   2   8      692.05      675.76     14.38 o 
   1   2   8      147.22      178.83      7.93 o 
   2   2   8     6819.02     6637.06     73.32 o 
   3   2   8    10688.40    10703.87    110.58 o 
   4   2   8      638.18      657.06     15.86 o 
   5   2   8    15228.34    14782.92    405.39 o 
   6   2   8     1075.49     1008.85     31.78 o 
   7   2   8     2343.57     2279.21     51.95 o 
   8   2   8      316.66      350.45     27.15 o 
   9   2   8       37.72       39.99     25.22 o 
  10   2   8      179.20      232.28     26.73 o 
  11   2   8      149.47      193.77     77.86 o 
 -11   3   8     1841.28     1908.65     99.47 o 
 -10   3   8       56.30       58.31     16.83 o 
  -9   3   8     4538.55     4375.44     95.37 o 
  -8   3   8      704.74      736.21     32.29 o 
  -7   3   8     1597.39     1633.20     58.82 o 
  -6   3   8      521.04      536.80     26.66 o 
  -5   3   8        0.92        3.00      9.02 o 
  -4   3   8       69.92       93.17      8.13 o 
  -3   3   8      322.19      328.73     12.41 o 
  -2   3   8      263.98      251.36     10.37 o 
  -1   3   8     7696.56     7766.36    121.25 o 
   0   3   8        0.28        2.00      3.76 o 
   1   3   8     3488.46     4092.48     50.81 o 
   2   3   8     3277.62     3405.58     39.92 o 
   3   3   8     6013.24     6150.57     70.33 o 
   4   3   8     8069.75     8211.58    146.87 o 
   5   3   8       99.70      114.16     11.02 o 
   6   3   8     7841.46     7177.31    141.32 o 
   7   3   8     3470.99     3377.77     67.05 o 
   8   3   8       58.52       81.09     13.66 o 
   9   3   8     2132.73     1991.28     91.19 o 
  10   3   8        0.19       15.04     21.18 o 
  11   3   8      127.76      143.64     27.10 o 
 -11   4   8        8.73      -20.54     32.91 o 
 -10   4   8      265.39      272.51     28.50 o 
  -9   4   8        0.78       12.24     12.99 o 
  -8   4   8     6317.90     6195.54    110.83 o 
  -7   4   8     1171.67     1191.66     40.70 o 
  -6   4   8     2337.84     2331.84     55.46 o 
  -5   4   8     3499.60     3535.05     67.42 o 
  -4   4   8     1914.08     2074.20     45.61 o 
  -3   4   8     4835.13     4911.79     61.64 o 
  -2   4   8      482.48      506.06     14.68 o 
  -1   4   8      462.24      554.68     14.90 o 
   0   4   8     7060.70     7624.58     84.37 o 
   1   4   8       31.87       35.52      5.22 o 
   2   4   8      508.96      558.79     13.70 o 
   3   4   8      150.68      142.58      8.01 o 
   4   4   8      305.32      306.59     15.63 o 
   5   4   8     2938.94     2666.00     53.76 o 
   6   4   8       20.87       32.09      8.60 o 
   7   4   8     5399.09     5356.31     91.76 o 
   8   4   8     2138.98     2044.24     51.91 o 
   9   4   8      997.84      932.47     34.66 o 
  10   4   8     2187.94     2190.34     77.37 o 
  11   4   8       19.39       19.90     19.70 o 
 -11   5   8        0.61      -32.91     32.91 o 
 -10   5   8      365.48      358.52     31.08 o 
  -9   5   8       32.69       38.32     16.24 o 
  -8   5   8      115.82      110.56     24.51 o 
  -7   5   8     1090.81     1140.98     40.14 o 
  -6   5   8      285.28      283.96     36.79 o 
  -5   5   8      751.74      734.39     28.69 o 
  -4   5   8     6727.99     6414.05     84.05 o 
  -3   5   8      609.46      669.18     18.32 o 
  -2   5   8     8592.47     8360.90     93.88 o 
  -1   5   8     1323.57     1297.29     25.78 o 
   0   5   8       65.76       90.43      6.51 o 
   1   5   8      593.15      642.13     17.46 o 
   2   5   8      282.89      316.97     10.88 o 
   3   5   8       33.67       81.73      7.91 o 
   4   5   8     1753.23     1651.16     39.54 o 
   5   5   8      112.20      115.78     12.19 o 
   6   5   8      407.31      426.75     21.11 o 
   7   5   8       54.08       52.99     10.82 o 
   8   5   8     1883.21     1808.50     49.37 o 
   9   5   8     3429.32     3395.66     74.99 o 
  10   5   8       84.50      120.00     20.31 o 
  11   5   8     2540.08     2695.44    182.70 o 
 -10   6   8      383.74      356.30     31.88 o 
  -9   6   8       38.93       22.10     18.07 o 
  -8   6   8      604.57      582.43     31.43 o 
  -7   6   8       74.45      103.30     15.63 o 
  -6   6   8      410.54      402.42     23.43 o 
  -5   6   8     1812.83     1823.79     46.89 o 
  -4   6   8       40.94       46.73     10.41 o 
  -3   6   8    16509.13    16765.36    233.11 o 
  -2   6   8     3505.80     3524.47     51.22 o 
  -1   6   8     9626.30     9269.40    104.40 o 
   0   6   8     7866.71     7864.49     91.51 o 
   1   6   8       20.72       38.20      5.42 o 
   2   6   8     1466.78     1535.73     26.34 o 
   3   6   8       45.68       54.20      8.79 o 
   4   6   8        6.95       -0.90      7.90 o 
   5   6   8     1663.56     1581.79     48.93 o 
   6   6   8      161.12      153.47     14.13 o 
   7   6   8      354.17      377.04     20.87 o 
   8   6   8       24.94       47.62     16.52 o 
   9   6   8      172.97      161.56     26.32 o 
  10   6   8     1541.28     1499.66     76.84 o 
  11   6   8       35.15       70.44     25.70 o 
  -9   7   8       75.62       86.90     19.77 o 
  -8   7   8       47.69       53.70     22.69 o 
  -7   7   8      210.82      215.87     21.29 o 
  -6   7   8      324.94      326.17     22.44 o 
  -5   7   8      468.23      456.29     23.75 o 
  -4   7   8     1460.41     1424.79     40.39 o 
  -3   7   8       57.58       55.37     20.99 o 
  -2   7   8     7458.67     7363.19     90.21 o 
  -1   7   8     3015.15     2940.81     47.56 o 
   0   7   8      920.42     1015.72     25.06 o 
   1   7   8     4038.75     3851.40     49.76 o 
   2   7   8       67.01       67.00      7.28 o 
   3   7   8     3807.91     3739.78     68.39 o 
   4   7   8       10.73       33.40      8.61 o 
   5   7   8      273.14      317.71     18.52 o 
   6   7   8     1220.92     1157.31     37.04 o 
   7   7   8       12.28       10.04     10.49 o 
   8   7   8       51.20       33.31     22.81 o 
   9   7   8      263.26      269.23     20.18 o 
  10   7   8       98.54      123.73     16.48 o 
  11   7   8       92.21       90.33     28.17 o 
  -9   8   8        4.71       61.12     19.88 o 
  -8   8   8      102.14      101.70     20.81 o 
  -7   8   8       33.38       -1.87     18.92 o 
  -6   8   8        2.98       10.33     12.36 o 
  -5   8   8      269.70      265.93     20.08 o 
  -4   8   8        9.97       15.56     12.18 o 
  -3   8   8      175.45      182.72     15.48 o 
  -2   8   8       25.68       24.83      8.81 o 
  -1   8   8     3481.11     3562.43     56.07 o 
   0   8   8     3336.63     3268.84     55.28 o 
   1   8   8      716.49      694.72     18.75 o 
   2   8   8     6551.51     6393.42     99.97 o 
   3   8   8     1400.02     1331.77     37.54 o 
   4   8   8     4015.74     3995.07     75.60 o 
   5   8   8     1445.89     1502.70     42.95 o 
   6   8   8      196.73      199.42     22.72 o 
   7   8   8      174.83      213.22     21.52 o 
   8   8   8      259.16      261.02     19.56 o 
   9   8   8      796.14      709.45     32.09 o 
  10   8   8      475.91      496.71     45.38 o 
  -8   9   8      468.37      434.58     26.84 o 
  -7   9   8      101.66      121.71     30.66 o 
  -6   9   8        9.58       13.82     18.41 o 
  -5   9   8       26.68       33.06     13.26 o 
  -4   9   8      353.81      378.46     22.60 o 
  -3   9   8       11.12        7.97     10.29 o 
  -2   9   8       18.10       23.62     12.00 o 
  -1   9   8        0.13       -7.57      7.57 o 
   0   9   8      377.21      368.35     16.55 o 
   1   9   8     5679.95     5680.94     70.00 o 
   2   9   8       10.73        7.98      7.98 o 
   3   9   8     4794.85     4621.55    108.70 o 
   4   9   8     1770.69     1800.02     69.09 o 
   5   9   8      841.89      846.73     42.81 o 
   6   9   8     1195.24     1183.23     53.09 o 
   7   9   8      322.40      302.65     27.77 o 
   8   9   8      171.83      225.17     25.89 o 
   9   9   8       45.11      101.97     56.29 o 
  -7  10   8        1.17      -12.47     27.42 o 
  -6  10   8     3157.08     2904.37     91.40 o 
  -5  10   8       51.09       54.83     19.02 o 
  -4  10   8       22.37       25.47     15.89 o 
  -3  10   8      295.85      293.87     25.66 o 
  -2  10   8       64.00      108.75     45.00 o 
  -1  10   8       85.07       87.83     16.29 o 
   0  10   8        2.48        3.73     16.48 o 
   1  10   8      207.36      183.95     20.08 o 
   2  10   8      141.33      189.93     19.71 o 
   3  10   8      111.29       95.73     16.57 o 
   4  10   8     1608.77     1584.91    104.79 o 
   5  10   8     1863.19     1866.43     68.60 o 
   6  10   8       70.65      117.67     20.48 o 
   7  10   8      960.75      909.52     54.09 o 
   8  10   8      516.27      528.10     37.98 o 
  -5  11   8      466.69      473.51     36.19 o 
  -4  11   8      165.77      128.67     23.52 o 
  -3  11   8        5.05        6.15     16.23 o 
  -2  11   8      159.34      132.30     21.07 o 
  -1  11   8      268.55      280.46     26.99 o 
   0  11   8      122.95      102.91     27.31 o 
   1  11   8      502.94      496.79     36.67 o 
   2  11   8      137.99      115.68     19.14 o 
   3  11   8       31.73       44.79     16.17 o 
   4  11   8       47.71       79.94     18.22 o 
   5  11   8      197.61      227.31     26.46 o 
   6  11   8     1664.36     1708.44     70.02 o 
   7  11   8       66.41       11.94     36.78 o 
  -4  12   8     1322.65     1217.59     56.80 o 
  -3  12   8     1794.50     1732.54     66.07 o 
  -2  12   8       16.34       44.76     22.42 o 
  -1  12   8        4.92       39.79     26.99 o 
   0  12   8        6.47       10.43     27.42 o 
   1  12   8     1009.44     1028.18     51.40 o 
   2  12   8        5.92       15.00     18.20 o 
   3  12   8       55.13       70.82     27.53 o 
   4  12   8      100.96       98.76     21.27 o 
   5  12   8      148.91      165.34     53.98 o 
  -3  13   8      869.79      731.24     66.78 o 
  -2  13   8     3502.89     3561.30    103.42 o 
  -1  13   8       32.02       50.76     32.26 o 
   0  13   8     1063.20     1208.54     62.24 o 
   1  13   8      207.94      169.05     40.86 o 
   2  13   8       92.89      112.59     30.06 o 
   3  13   8      252.91      270.05     28.52 o 
  -4 -11   9     2293.73     2226.10    126.25 o 
  -3 -11   9        4.24      -19.03     19.20 o 
  -2 -11   9      295.02      329.16     24.15 o 
  -1 -11   9      222.14      172.38     18.82 o 
   0 -11   9       65.20       65.44     22.06 o 
   1 -11   9        4.91       38.17     27.53 o 
   2 -11   9        0.23       20.68     21.10 o 
  -6 -10   9      556.26      621.02     64.84 o 
  -5 -10   9     1252.85     1176.46     54.88 o 
  -4 -10   9       22.49       68.11     18.94 o 
  -3 -10   9     3155.93     3076.64     74.70 o 
  -2 -10   9     1286.14     1244.72     44.35 o 
  -1 -10   9      761.68      830.78     35.21 o 
   0 -10   9     1356.56     1370.20     45.20 o 
   1 -10   9      268.63      267.47     21.27 o 
   2 -10   9       10.36        9.15     32.53 o 
   3 -10   9       27.97        7.36     19.71 o 
   4 -10   9       17.00        9.89     19.50 o 
   5 -10   9      337.61      289.41     32.63 o 
  -7  -9   9      205.81      278.73     43.55 o 
  -6  -9   9      133.83      190.04     23.98 o 
  -5  -9   9      394.04      382.42     31.26 o 
  -4  -9   9      433.04      424.39     30.11 o 
  -3  -9   9        8.51       19.56     12.70 o 
  -2  -9   9     3514.43     3563.80     78.05 o 
  -1  -9   9     1644.04     1677.20     49.87 o 
   0  -9   9     1056.30      984.22     32.60 o 
   1  -9   9     3359.95     3173.65     71.18 o 
   2  -9   9        5.21       14.49     16.80 o 
   3  -9   9        2.74       20.06     17.18 o 
   4  -9   9      128.41      123.86     32.74 o 
   5  -9   9      572.55      565.25     39.28 o 
   6  -9   9       21.58       34.83     28.71 o 
   7  -9   9       13.99       34.73     30.86 o 
  -8  -8   9      358.96      323.11     29.86 o 
  -7  -8   9       41.05       61.03     29.73 o 
  -6  -8   9       69.49       75.53     44.25 o 
  -5  -8   9      792.59      696.98     38.61 o 
  -4  -8   9      183.88      154.88     16.48 o 
  -3  -8   9     5032.01     4717.58     90.47 o 
  -2  -8   9     1350.05     1262.16     40.81 o 
  -1  -8   9     2911.40     2898.20     65.82 o 
   0  -8   9     3715.48     3848.56     77.53 o 
   1  -8   9      106.92      121.34     15.47 o 
   2  -8   9     2324.54     2540.64     80.14 o 
   3  -8   9        7.46       18.24     15.43 o 
   4  -8   9      152.48      155.35     22.84 o 
   5  -8   9      104.30      134.12     33.55 o 
   6  -8   9        6.40      -17.61     17.61 o 
   7  -8   9        2.09      -17.14     20.18 o 
   8  -8   9        7.54       39.25     28.28 o 
  -9  -7   9      786.62      681.31     61.24 o 
  -8  -7   9       62.50       43.44     18.64 o 
  -7  -7   9       99.18       88.94     46.72 o 
  -6  -7   9        8.98       19.23     15.09 o 
  -5  -7   9      196.90      235.63     21.08 o 
  -4  -7   9        8.77        8.65     10.32 o 
  -3  -7   9       83.48      101.41     12.15 o 
  -2  -7   9       63.03       81.64     11.93 o 
  -1  -7   9      323.12      337.95     19.35 o 
   0  -7   9      944.76      986.56     33.33 o 
   1  -7   9     4907.23     4857.17     86.28 o 
   2  -7   9       13.67       17.89      9.54 o 
   3  -7   9     9955.30    10068.16    146.43 o 
   4  -7   9       55.80       64.68     16.15 o 
   5  -7   9      767.21      825.11     63.28 o 
   6  -7   9      176.35      175.25     24.97 o 
   7  -7   9        0.65      -18.60     18.60 o 
   8  -7   9        4.30      -20.24     34.84 o 
   9  -7   9      146.35      168.72     34.20 o 
 -10  -6   9      964.27      988.90     79.15 o 
  -9  -6   9      819.77      795.26     42.53 o 
  -8  -6   9     3721.84     3558.26    129.85 o 
  -7  -6   9        4.66      -13.52     13.52 o 
  -6  -6   9      110.40      116.36     17.34 o 
  -5  -6   9        0.49       11.35     15.65 o 
  -4  -6   9       10.99        2.31     11.72 o 
  -3  -6   9     2308.84     2118.55     50.71 o 
  -2  -6   9       10.27        8.50      7.69 o 
  -1  -6   9      113.89      100.83     12.10 o 
   0  -6   9      163.81      197.78     15.48 o 
   1  -6   9      632.33      632.12     24.87 o 
   2  -6   9     5702.38     5784.70     94.21 o 
   3  -6   9       37.79       60.33     14.17 o 
   4  -6   9     2356.72     2395.84     73.39 o 
   5  -6   9     4559.21     4389.80    108.58 o 
   6  -6   9       22.44       17.08     15.77 o 
   7  -6   9     1779.40     1721.35    200.98 o 
   8  -6   9      101.84       91.49     22.80 o 
   9  -6   9        0.75      -15.09     24.15 o 
 -10  -5   9     1222.98     1293.01     86.24 o 
  -9  -5   9     1253.49     1241.17     50.26 o 
  -8  -5   9     1414.23     1373.64     52.47 o 
  -7  -5   9     3313.16     3214.70    105.22 o 
  -6  -5   9      203.66      231.38     16.67 o 
  -5  -5   9      405.84      423.40     21.58 o 
  -4  -5   9      481.83      511.94     22.79 o 
  -3  -5   9      118.27      159.11     13.43 o 
  -2  -5   9       16.09       16.25      7.11 o 
  -1  -5   9      102.65      147.75     12.88 o 
   0  -5   9     2166.55     2166.21     47.28 o 
   1  -5   9       24.76       52.25      9.48 o 
   2  -5   9        0.03        7.39      7.35 o 
   3  -5   9     3869.62     3816.58     69.44 o 
   4  -5   9      876.75      891.43     30.21 o 
   5  -5   9     3032.42     3071.75     84.01 o 
   6  -5   9     2877.34     2830.17     82.75 o 
   7  -5   9       17.16       24.67     16.16 o 
   8  -5   9     2296.58     2435.50     81.99 o 
   9  -5   9     1056.82      878.57     92.16 o 
  10  -5   9       12.76       27.96     50.97 o 
 -10  -4   9        1.63       34.73     26.78 o 
  -9  -4   9      842.78      829.75     62.37 o 
  -8  -4   9     2321.07     2255.49     67.87 o 
  -7  -4   9      737.54      745.49     34.89 o 
  -6  -4   9     4370.24     4243.20     77.88 o 
  -5  -4   9     1118.76     1078.17     33.12 o 
  -4  -4   9      782.26      879.30     28.81 o 
  -3  -4   9     7303.97     7142.01    104.85 o 
  -2  -4   9      202.43      196.67     13.51 o 
  -1  -4   9      177.39      223.43     13.78 o 
   0  -4   9      581.49      603.82     21.61 o 
   1  -4   9       21.94       14.76      6.57 o 
   2  -4   9      731.16      780.09     25.49 o 
   3  -4   9       20.41       39.22      6.34 o 
   4  -4   9        0.24        1.58      8.64 o 
   5  -4   9        2.37        7.04      8.25 o 
   6  -4   9       14.81       36.36     11.38 o 
   7  -4   9     1304.71     1425.54     42.24 o 
   8  -4   9      488.19      510.72     27.01 o 
   9  -4   9     3589.13     3561.46    103.10 o 
  10  -4   9      958.03      901.82     51.47 o 
  11  -4   9      495.20      501.87     45.27 o 
 -10  -3   9     1005.06     1025.25     71.19 o 
  -9  -3   9      134.83      151.52     29.46 o 
  -8  -3   9        1.53       23.13     15.48 o 
  -7  -3   9     4749.04     4734.55     70.83 o 
  -6  -3   9       32.47       41.67      7.51 o 
  -5  -3   9     6384.28     6063.02     79.02 o 
  -4  -3   9     2863.42     2955.78     47.84 o 
  -3  -3   9     4754.20     4599.83     60.85 o 
  -2  -3   9    17621.59    17900.18    183.51 o 
  -1  -3   9      159.00      164.96      8.68 o 
   0  -3   9     1911.27     2083.79     32.62 o 
   1  -3   9       79.69       99.00      6.91 o 
   2  -3   9      313.99      370.54     12.61 o 
   3  -3   9     1079.28      972.77     22.69 o 
   4  -3   9       16.54        7.48      5.84 o 
   5  -3   9     1698.69     1706.88     34.35 o 
   6  -3   9      196.62      206.77     28.44 o 
   7  -3   9      224.71      232.82     18.24 o 
   8  -3   9      122.02      213.72     37.42 o 
   9  -3   9      882.91      948.91     48.66 o 
  10  -3   9     3206.49     3084.04     98.62 o 
  11  -3   9     1297.84     1369.79     64.75 o 
 -11  -2   9      148.07      110.01     29.57 o 
 -10  -2   9      121.67      123.02     27.74 o 
  -9  -2   9       84.07      106.34     17.59 o 
  -8  -2   9      157.00      216.10     16.94 o 
  -7  -2   9      240.16      237.93     14.09 o 
  -6  -2   9      351.86      378.82     15.89 o 
  -5  -2   9      136.68      144.56     13.88 o 
  -4  -2   9     2483.41     2446.40     42.98 o 
  -3  -2   9    11312.15    11530.20    122.17 o 
  -2  -2   9     1352.31     1283.69     24.73 o 
  -1  -2   9    23566.73    22897.57    218.20 o 
   0  -2   9     1703.60     1698.04     24.18 o 
   1  -2   9       39.12       96.73      6.70 o 
   2  -2   9     1955.04     2147.43     34.32 o 
   3  -2   9      205.35      241.48     11.01 o 
   4  -2   9      890.13      834.17     21.62 o 
   5  -2   9      245.48      248.73     12.64 o 
   6  -2   9     1024.31     1008.99     25.98 o 
   7  -2   9     1385.14     1333.19     39.60 o 
   8  -2   9        0.34       50.29     61.46 o 
   9  -2   9     1835.61     1730.09     67.09 o 
  10  -2   9      159.87      174.35     27.78 o 
  11  -2   9      421.29      403.96     38.93 o 
 -11  -1   9       24.33       48.82     25.92 o 
 -10  -1   9       10.95       47.21     21.72 o 
  -9  -1   9       21.89       54.69     53.55 o 
  -8  -1   9      208.92      241.11     17.37 o 
  -7  -1   9       56.94       49.77      8.23 o 
  -6  -1   9        1.05        9.26      6.65 o 
  -5  -1   9     4602.98     4384.93     61.05 o 
  -4  -1   9      775.70      796.10     20.43 o 
  -3  -1   9     1243.08     1278.01     25.18 o 
  -2  -1   9    11517.57    11334.15    117.53 o 
  -1  -1   9      311.27      325.62     11.19 o 
   0  -1   9    10309.58     9813.31    102.48 o 
   1  -1   9     2545.38     2310.78     34.26 o 
   2  -1   9       27.17       48.67      5.55 o 
   3  -1   9     4082.99     4267.88     57.79 o 
   4  -1   9      240.15      294.70     12.63 o 
   5  -1   9      159.17      124.59      9.89 o 
   6  -1   9     1365.51     1381.60     30.82 o 
   7  -1   9     1485.56     1510.76     57.04 o 
   8  -1   9     1499.44     1556.19     60.88 o 
   9  -1   9       62.39       51.39     18.32 o 
  10  -1   9      123.77      108.69     23.12 o 
  11  -1   9       70.70      110.79     22.91 o 
 -11   0   9      741.53      696.19     53.55 o 
 -10   0   9       89.41      154.53     26.24 o 
  -9   0   9      522.49      551.81     26.48 o 
  -8   0   9      144.08      144.44     16.58 o 
  -7   0   9       58.19       86.03     11.43 o 
  -6   0   9      242.95      254.08     13.47 o 
  -5   0   9      463.64      493.40     16.93 o 
  -4   0   9      513.10      533.50     16.48 o 
  -3   0   9      168.22      206.25      9.90 o 
  -2   0   9       69.53      104.03      6.74 o 
  -1   0   9     7088.95     7137.57     89.87 o 
   0   0   9      360.24      372.55     10.66 o 
   1   0   9      285.26      129.34      6.89 o 
   2   0   9     1982.47     1591.48     33.76 o 
   3   0   9      286.76      282.37     11.87 o 
   4   0   9     6355.01     6279.68     81.83 o 
   5   0   9        1.68       12.14      5.69 o 
   6   0   9      662.46      730.99     21.18 o 
   7   0   9      312.42      315.67     18.28 o 
   8   0   9     1190.08     1223.16     76.94 o 
   9   0   9      757.57      736.29     42.79 o 
  10   0   9      893.62      780.76     64.74 o 
  11   0   9        0.73        1.46     19.94 o 
 -11   1   9      372.15      421.65     42.05 o 
 -10   1   9     4443.37     4634.14    159.05 o 
  -9   1   9       47.28       50.50     12.43 o 
  -8   1   9     3035.21     2856.86     64.38 o 
  -7   1   9      779.83      752.35     30.37 o 
  -6   1   9      331.06      335.32     19.83 o 
  -5   1   9      254.31      270.80     16.36 o 
  -4   1   9     1377.94     1440.92     28.74 o 
  -3   1   9     5517.17     5919.88     98.21 o 
  -2   1   9     3754.50     3846.94     87.57 o 
  -1   1   9     1341.71     1485.35     37.32 o 
   0   1   9       12.67        9.19      5.01 o 
   1   1   9     4978.12     5199.67     54.04 o 
   2   1   9     1421.02     1166.63     23.23 o 
   3   1   9    15662.31    14944.98    259.86 o 
   4   1   9       27.24       58.74      7.33 o 
   5   1   9    10044.41    10112.39    183.70 o 
   6   1   9      479.37      513.76     22.32 o 
   7   1   9      767.67      714.46     27.34 o 
   8   1   9      309.63      244.37     35.06 o 
   9   1   9       13.53       15.98     16.25 o 
  10   1   9        5.26       35.24     17.98 o 
  11   1   9      183.18      186.47     61.56 o 
 -11   2   9     3432.55     3497.38    141.73 o 
 -10   2   9      257.57      318.16     29.76 o 
  -9   2   9     7838.57     7662.63    128.81 o 
  -8   2   9     2323.86     2151.43     56.09 o 
  -7   2   9     2997.75     2976.58     65.19 o 
  -6   2   9     4183.72     4262.88     78.21 o 
  -5   2   9       35.88       50.72      8.72 o 
  -4   2   9      483.98      573.96     18.44 o 
  -3   2   9     1075.21     1126.23     24.60 o 
  -2   2   9     4211.09     4223.39     53.72 o 
  -1   2   9    12457.07    12597.30    221.03 o 
   0   2   9        0.47        9.76      4.99 o 
   1   2   9      234.02      282.62      9.17 o 
   2   2   9      387.35      388.49     12.33 o 
   3   2   9       56.19       63.94      9.33 o 
   4   2   9     5000.94     4752.90     59.85 o 
   5   2   9       12.93       13.66      6.92 o 
   6   2   9     8803.11     8418.84    190.56 o 
   7   2   9     2022.98     2067.77     67.72 o 
   8   2   9      197.09      211.68     16.81 o 
   9   2   9     1263.67     1199.10     53.19 o 
  10   2   9        0.01       19.07     17.09 o 
  11   2   9       26.26       27.42     28.44 o 
 -11   3   9      767.42      731.78     56.89 o 
 -10   3   9      466.09      467.94     33.76 o 
  -9   3   9        0.04        9.30     25.32 o 
  -8   3   9     3716.61     3672.89     79.10 o 
  -7   3   9     4846.11     4741.37     89.04 o 
  -6   3   9      220.16      250.11     19.72 o 
  -5   3   9     5836.89     5712.06     92.45 o 
  -4   3   9      152.63      148.13     11.19 o 
  -3   3   9       36.60       42.41      6.42 o 
  -2   3   9     1579.58     1692.01     28.94 o 
  -1   3   9     2819.34     3102.27     42.00 o 
   0   3   9     3703.39     3694.18     47.63 o 
   1   3   9        5.85        8.40      4.55 o 
   2   3   9      145.75      220.68      8.67 o 
   3   3   9      385.80      423.59     12.84 o 
   4   3   9      613.41      628.49     34.41 o 
   5   3   9     4228.29     4055.98     70.24 o 
   6   3   9      122.69      126.73     13.04 o 
   7   3   9     4438.17     4463.82     80.84 o 
   8   3   9     2835.85     2749.83     61.81 o 
   9   3   9      594.70      547.80     35.31 o 
  10   3   9     2370.62     2467.94    136.68 o 
  11   3   9       49.25      110.25     98.66 o 
 -11   4   9       33.52       28.60     33.66 o 
 -10   4   9      226.77      236.14     26.93 o 
  -9   4   9        8.37        3.68     24.57 o 
  -8   4   9       73.50       89.11     17.48 o 
  -7   4   9      803.74      855.52     34.80 o 
  -6   4   9     5056.70     5183.34     91.83 o 
  -5   4   9      325.75      303.50     26.40 o 
  -4   4   9    11190.10    11149.29    146.81 o 
  -3   4   9     1387.67     1392.69     27.28 o 
  -2   4   9     2642.74     2541.15     38.55 o 
  -1   4   9      621.85      617.27     16.27 o 
   0   4   9       18.17       38.29      5.29 o 
   1   4   9     2284.82     2443.26     37.33 o 
   2   4   9     1406.39     1384.02     23.43 o 
   3   4   9     5793.44     6108.25     72.32 o 
   4   4   9     2132.38     2257.16     49.48 o 
   5   4   9      586.42      657.61     24.48 o 
   6   4   9     1470.52     1459.68     39.81 o 
   7   4   9      474.37      478.57     24.93 o 
   8   4   9     2734.53     2770.37     62.87 o 
   9   4   9     5912.39     5441.00    147.56 o 
  10   4   9       88.26       90.16     33.66 o 
  11   4   9     2327.22     2211.05     80.99 o 
 -11   5   9      792.15      793.83     65.49 o 
 -10   5   9       12.81       -7.23     18.97 o 
  -9   5   9      480.19      457.99     34.36 o 
  -8   5   9       23.11       33.10     31.02 o 
  -7   5   9      354.92      379.06     24.82 o 
  -6   5   9       60.63       83.41     22.35 o 
  -5   5   9     1687.34     1712.31     44.86 o 
  -4   5   9      239.24      245.20     16.69 o 
  -3   5   9    14404.97    14262.40    148.44 o 
  -2   5   9     1060.46      896.63     26.03 o 
  -1   5   9     2158.27     2096.27     34.99 o 
   0   5   9     2670.47     2485.02     39.20 o 
   1   5   9       83.62       99.30      9.53 o 
   2   5   9      325.55      372.35     12.03 o 
   3   5   9      744.79      697.51     24.37 o 
   4   5   9       34.58       21.47      9.93 o 
   5   5   9     5853.61     5626.19     90.80 o 
   6   5   9      440.25      440.36     21.48 o 
   7   5   9       20.05       48.04     10.25 o 
   8   5   9       55.03       61.98     12.51 o 
   9   5   9     1022.64      940.76     41.65 o 
  10   5   9     2583.33     2510.02    139.64 o 
  11   5   9       65.69      102.21     55.70 o 
 -10   6   9       98.11      159.12     26.24 o 
  -9   6   9      576.04      553.06     36.11 o 
  -8   6   9       29.03        8.02     16.88 o 
  -7   6   9      361.58      382.77     24.87 o 
  -6   6   9       10.27        3.36     18.75 o 
  -5   6   9       15.89       38.14     11.59 o 
  -4   6   9     1101.70     1057.14     28.79 o 
  -3   6   9      237.08      297.23     17.17 o 
  -2   6   9     3303.57     3144.74     48.16 o 
  -1   6   9     7666.21     7217.71     86.70 o 
   0   6   9      948.50      921.56     20.17 o 
   1   6   9     7140.69     7045.65     68.94 o 
   2   6   9       50.55       39.51      7.05 o 
   3   6   9     5089.69     5146.09     82.93 o 
   4   6   9      263.65      250.45     17.97 o 
   5   6   9        5.00        3.61      7.81 o 
   6   6   9       26.11       29.64      9.52 o 
   7   6   9      335.81      368.08     21.04 o 
   8   6   9      460.54      457.11     24.29 o 
   9   6   9      593.29      554.12     23.54 o 
  10   6   9       74.80      115.56     15.67 o 
  11   6   9       63.73       86.35     27.21 o 
  -9   7   9        0.55       24.98     18.44 o 
  -8   7   9      132.50      100.49     20.03 o 
  -7   7   9       12.75       22.56     14.94 o 
  -6   7   9      586.58      566.73     27.95 o 
  -5   7   9      140.51      127.46     15.61 o 
  -4   7   9      145.26      135.40     16.10 o 
  -3   7   9       46.25       23.67     11.90 o 
  -2   7   9       64.07       66.59      7.91 o 
  -1   7   9     1150.46     1167.30     27.52 o 
   0   7   9     3934.57     4148.47     67.27 o 
   1   7   9        1.03       -0.69      5.29 o 
   2   7   9     4478.28     4322.26     63.20 o 
   3   7   9     1255.86     1227.46     40.39 o 
   4   7   9     1996.58     1964.50     47.74 o 
   5   7   9      986.89     1066.44     34.54 o 
   6   7   9       12.84       22.38     15.05 o 
   7   7   9      215.38      213.07     21.86 o 
   8   7   9      123.53      143.27     19.27 o 
   9   7   9       23.06       14.67     16.74 o 
  10   7   9      312.39      312.27     23.44 o 
  -9   8   9      550.04      627.47     54.09 o 
  -8   8   9       24.06       18.33     44.20 o 
  -7   8   9       19.37       18.07     18.87 o 
  -6   8   9        1.77       -9.37     23.11 o 
  -5   8   9      123.67      157.25     17.11 o 
  -4   8   9      842.62      892.27     32.59 o 
  -3   8   9      112.23      131.95     19.29 o 
  -2   8   9       24.79        2.06      8.99 o 
  -1   8   9       10.85       12.99      9.58 o 
   0   8   9      270.39      250.04     13.65 o 
   1   8   9     3167.42     3259.88     46.65 o 
   2   8   9        3.41        3.08      7.47 o 
   3   8   9     6019.50     6026.61     98.50 o 
   4   8   9     3703.41     3634.31     71.92 o 
   5   8   9     2909.74     2833.30     63.00 o 
   6   8   9     1984.60     1965.78     52.33 o 
   7   8   9      136.69      155.92     14.85 o 
   8   8   9      358.56      301.06     21.63 o 
   9   8   9      412.41      407.07     25.75 o 
  10   8   9       47.99       34.12     21.72 o 
  -8   9   9     1915.84     1844.98     68.46 o 
  -7   9   9       53.06       46.31     16.06 o 
  -6   9   9      718.42      710.70     39.16 o 
  -5   9   9      158.62      134.85     35.23 o 
  -4   9   9      379.47      357.48     21.48 o 
  -3   9   9     1323.74     1227.21     38.66 o 
  -2   9   9       15.85       33.71     10.26 o 
  -1   9   9      167.56      213.14     12.35 o 
   0   9   9       40.68       56.12      8.83 o 
   1   9   9      467.09      487.89     19.03 o 
   2   9   9      335.37      339.19     18.87 o 
   3   9   9       73.87      100.59     12.54 o 
   4   9   9     4467.70     4429.51     84.12 o 
   5   9   9     3624.00     3550.85     77.80 o 
   6   9   9       59.99       88.20     24.25 o 
   7   9   9     1372.80     1365.62     59.30 o 
   8   9   9      581.50      586.79     47.53 o 
   9   9   9      334.40      395.09     33.56 o 
  -7  10   9      882.01      915.67     69.04 o 
  -6  10   9      629.99      620.59     53.88 o 
  -5  10   9      365.81      351.10     40.43 o 
  -4  10   9      233.56      273.28     26.21 o 
  -3  10   9      158.74      187.21     46.29 o 
  -2  10   9      118.68      104.86     17.54 o 
  -1  10   9      250.38      246.39     21.68 o 
   0  10   9        7.81        2.74     10.13 o 
   1  10   9       47.00      101.61     15.67 o 
   2  10   9      103.58      141.47     21.13 o 
   3  10   9       66.95       64.98     15.42 o 
   4  10   9       56.37       37.19     27.64 o 
   5  10   9      471.73      474.12     33.28 o 
   6  10   9     3087.51     2895.50     91.25 o 
   7  10   9        9.92       17.89     18.02 o 
   8  10   9     1138.60     1150.16     86.46 o 
  -5  11   9     1636.98     1648.41     90.44 o 
  -4  11   9      461.98      468.35     34.63 o 
  -3  11   9     2060.19     1959.86     68.46 o 
  -2  11   9       73.41       49.16     17.26 o 
  -1  11   9      264.47      227.57     39.14 o 
   0  11   9        6.11       23.01     24.09 o 
   1  11   9        6.45        8.57     13.95 o 
   2  11   9      144.13      177.12     45.92 o 
   3  11   9      242.05      265.99     25.91 o 
   4  11   9        1.15       11.22     19.84 o 
   5  11   9        8.39       31.00     17.52 o 
   6  11   9      581.62      568.78     65.87 o 
   7  11   9      716.29      666.72     70.33 o 
  -4  12   9     2142.31     1999.52    100.55 o 
  -3  12   9      412.90      437.68     39.79 o 
  -2  12   9     3117.26     3101.68     91.53 o 
  -1  12   9      137.03      238.08     38.61 o 
   0  12   9      724.63      719.63     61.51 o 
   1  12   9      478.67      489.16     50.86 o 
   2  12   9        0.52        5.38     16.96 o 
   3  12   9     1304.11     1358.33     58.19 o 
   4  12   9      160.76      208.44     73.82 o 
   5  12   9       57.53       80.90     21.20 o 
  -2  13   9      144.81      234.75     42.58 o 
  -1  13   9     2755.74     2714.42    133.13 o 
   0  13   9      570.93      582.52     59.36 o 
   1  13   9     1973.33     2186.09    121.95 o 
   2  13   9     1214.72     1163.87     53.74 o 
   3  13   9      221.89      267.10     90.06 o 
  -3 -11  10      648.13      686.29     69.25 o 
  -2 -11  10      493.62      554.10     30.59 o 
  -1 -11  10      121.11      151.39     16.75 o 
   0 -11  10      368.26      358.31     26.50 o 
   1 -11  10       13.81       27.87     22.05 o 
  -5 -10  10      391.18      423.48     52.58 o 
  -4 -10  10      464.46      475.44     33.77 o 
  -3 -10  10        9.26       19.66     14.69 o 
  -2 -10  10     2339.92     2260.22     62.26 o 
  -1 -10  10     1934.22     1975.24     56.89 o 
   0 -10  10      183.18      187.51     21.66 o 
   1 -10  10     2408.41     2364.38     62.90 o 
   2 -10  10       11.05      -23.02     44.63 o 
   3 -10  10      214.41      233.65     54.47 o 
   4 -10  10      145.59      146.02     44.84 o 
  -7  -9  10      122.13      153.56     39.14 o 
  -6  -9  10      208.71      221.94     25.03 o 
  -5  -9  10      620.82      613.82     36.49 o 
  -4  -9  10      139.91      132.26     26.99 o 
  -3  -9  10     2509.18     2503.03     64.32 o 
  -2  -9  10       30.95       68.49     13.04 o 
  -1  -9  10     1550.96     1540.93     47.90 o 
   0  -9  10     2276.62     2300.68    114.65 o 
   1  -9  10      230.00      232.61     19.76 o 
   2  -9  10     2693.88     2602.35     85.01 o 
   3  -9  10        8.17       31.41     17.60 o 
   4  -9  10     1093.73     1023.74     51.79 o 
   5  -9  10       69.28       37.51     26.83 o 
   6  -9  10       19.98        9.84     22.21 o 
  -8  -8  10        0.69       11.51     33.98 o 
  -7  -8  10        8.45       30.28     32.37 o 
  -6  -8  10        0.94       12.75     16.15 o 
  -5  -8  10       10.24       44.99     15.90 o 
  -4  -8  10       46.17       41.20     12.27 o 
  -3  -8  10      278.12      262.07     19.45 o 
  -2  -8  10       93.20       92.54     13.36 o 
  -1  -8  10     1102.19     1001.44     36.19 o 
   0  -8  10     1510.87     1423.03     38.26 o 
   1  -8  10     3798.67     3746.39     88.82 o 
   2  -8  10       88.01       70.21     12.64 o 
   3  -8  10     1614.35     1585.54     64.04 o 
   4  -8  10      620.70      589.45     38.24 o 
   5  -8  10       10.32       41.42     18.31 o 
   6  -8  10      839.63      863.25     49.44 o 
   7  -8  10        1.96       51.00     21.41 o 
   8  -8  10        8.79       51.62     29.25 o 
  -9  -7  10      749.13      760.82     55.06 o 
  -8  -7  10      955.02      935.09     47.04 o 
  -7  -7  10      202.01      208.31     23.07 o 
  -6  -7  10        0.46        6.66     20.75 o 
  -5  -7  10       12.05       37.23     18.66 o 
  -4  -7  10        2.24       -2.15     10.11 o 
  -3  -7  10     1135.20     1078.84     36.78 o 
  -2  -7  10      309.03      289.83     19.03 o 
  -1  -7  10      432.28      430.21     22.03 o 
   0  -7  10       12.14       32.78      9.48 o 
   1  -7  10        3.37        9.38     12.36 o 
   2  -7  10     3306.84     3299.49     68.71 o 
   3  -7  10     1125.84     1185.64     44.45 o 
   4  -7  10      782.08      764.77     41.91 o 
   5  -7  10     4569.41     4545.14    116.34 o 
   6  -7  10      232.85      230.28     28.88 o 
   7  -7  10     1177.90     1138.60     56.15 o 
   8  -7  10       10.80       10.42     24.68 o 
   9  -7  10       18.39       48.28     29.89 o 
  -9  -6  10     2247.19     2067.48     92.80 o 
  -8  -6  10      352.03      372.55     28.80 o 
  -7  -6  10     4017.09     3785.71    103.34 o 
  -6  -6  10      365.88      333.20     25.31 o 
  -5  -6  10      150.06      155.84     14.99 o 
  -4  -6  10      735.71      745.78     29.36 o 
  -3  -6  10      236.95      258.21     17.89 o 
  -2  -6  10      856.51      840.26     30.46 o 
  -1  -6  10      702.42      661.64     26.30 o 
   0  -6  10     1162.11     1244.15     36.84 o 
   1  -6  10      195.85      202.39     15.41 o 
   2  -6  10      215.28      239.99     16.56 o 
   3  -6  10     1337.00     1335.83     39.03 o 
   4  -6  10      365.38      377.28     27.98 o 
   5  -6  10     3922.92     3827.59    101.28 o 
   6  -6  10     2553.26     2624.55     82.88 o 
   7  -6  10       45.59       28.94     20.16 o 
   8  -6  10     2461.04     2369.89     83.11 o 
   9  -6  10      157.16       57.64     52.15 o 
  -9  -5  10      553.62      496.38     42.69 o 
  -8  -5  10     2965.57     2832.24     80.80 o 
  -7  -5  10       22.04       54.27     14.02 o 
  -6  -5  10     2926.26     2853.90     63.51 o 
  -5  -5  10      483.07      490.42     23.04 o 
  -4  -5  10     1113.07     1111.06     34.94 o 
  -3  -5  10      696.94      669.11     25.91 o 
  -2  -5  10        2.85        4.21      7.85 o 
  -1  -5  10      658.61      591.53     23.74 o 
   0  -5  10      685.08      691.35     25.44 o 
   1  -5  10      139.78      140.92     12.36 o 
   2  -5  10      213.16      254.40     16.50 o 
   3  -5  10       46.67       45.61     17.61 o 
   4  -5  10      296.41      341.23     19.81 o 
   5  -5  10     1352.59     1465.95     55.18 o 
   6  -5  10     1760.20     1615.85     60.57 o 
   7  -5  10     4863.85     4836.55    120.18 o 
   8  -5  10      137.70      128.69     40.27 o 
   9  -5  10     2038.45     2141.14    138.61 o 
  10  -5  10     2350.99     2223.84    149.37 o 
  -8  -4  10      986.67      931.79     42.96 o 
  -7  -4  10      666.28      706.90     28.59 o 
  -6  -4  10      313.99      319.70     18.86 o 
  -5  -4  10     1557.83     1451.81     40.13 o 
  -4  -4  10     2144.92     2141.77     51.19 o 
  -3  -4  10      774.60      823.85     27.85 o 
  -2  -4  10     9357.52     9011.44    124.95 o 
  -1  -4  10      977.26     1021.43     30.22 o 
   0  -4  10      419.34      362.43     17.68 o 
   1  -4  10      781.94      762.79     25.28 o 
   2  -4  10       43.45       60.40      8.81 o 
   3  -4  10     2166.63     2220.56     48.74 o 
   4  -4  10      296.90      288.30     14.62 o 
   5  -4  10     1716.10     1685.83     46.51 o 
   6  -4  10       20.74       32.56      9.90 o 
   7  -4  10      130.51      151.11     23.35 o 
   8  -4  10      771.53      757.98     32.28 o 
   9  -4  10      718.25      680.95     41.84 o 
  10  -4  10      934.82     1013.01     53.91 o 
  11  -4  10     2435.75     2651.83    115.71 o 
  -8  -3  10      432.19      390.58     48.82 o 
  -7  -3  10     1415.38     1388.50     33.62 o 
  -6  -3  10      889.07      836.54     24.48 o 
  -5  -3  10     1325.80     1233.14     29.11 o 
  -4  -3  10     4150.88     4021.19     58.26 o 
  -3  -3  10    11266.64    10831.40    119.13 o 
  -2  -3  10     1535.64     1487.61     28.52 o 
  -1  -3  10     9594.02     9334.27    102.38 o 
   0  -3  10     3882.77     4096.88     53.82 o 
   1  -3  10      888.94      811.61     19.28 o 
   2  -3  10      262.98      248.13     11.59 o 
   3  -3  10        3.86        6.74      5.50 o 
   4  -3  10        8.98       19.04      6.33 o 
   5  -3  10      898.84      931.71     24.99 o 
   6  -3  10       19.45       18.65     10.18 o 
   7  -3  10      155.90      175.50     19.24 o 
   8  -3  10        6.91        3.63     15.80 o 
   9  -3  10     1285.13     1140.40     53.97 o 
  10  -3  10     1021.42     1053.18     54.47 o 
  11  -3  10      144.13      263.46     41.29 o 
 -11  -2  10        4.70      -25.38     29.03 o 
 -10  -2  10      135.20      139.26     26.67 o 
  -9  -2  10        3.59        1.29     18.93 o 
  -8  -2  10     1613.48     1593.72     44.84 o 
  -7  -2  10        4.46        4.37      7.96 o 
  -6  -2  10       96.83      110.66      9.98 o 
  -5  -2  10       43.76       53.23     11.47 o 
  -4  -2  10      436.73      425.50     15.35 o 
  -3  -2  10      893.49      879.83     21.38 o 
  -2  -2  10    11320.47    10831.54    115.78 o 
  -1  -2  10       68.28       71.72     10.71 o 
   0  -2  10    21366.64    21686.01    182.83 o 
   1  -2  10     2674.98     2439.13     37.28 o 
   2  -2  10     1083.85     1150.69     24.12 o 
   3  -2  10     4580.70     4368.12     58.78 o 
   4  -2  10      715.80      650.95     19.62 o 
   5  -2  10        4.50       -0.45     11.37 o 
   6  -2  10       78.99       97.45     11.74 o 
   7  -2  10        0.97        8.48      9.81 o 
   8  -2  10      133.52      163.22     34.68 o 
   9  -2  10      387.22      356.08     31.81 o 
  10  -2  10       12.06        9.52     36.45 o 
  11  -2  10       53.32       91.86     24.76 o 
 -11  -1  10      735.30      732.64     53.55 o 
 -10  -1  10       17.45       38.93     23.44 o 
  -9  -1  10       40.86       39.90     20.11 o 
  -8  -1  10      149.52      168.31     20.86 o 
  -7  -1  10      597.99      628.03     21.00 o 
  -6  -1  10       26.42        7.80      6.78 o 
  -5  -1  10      331.04      324.26     14.53 o 
  -4  -1  10      189.89      201.67     11.08 o 
  -3  -1  10       48.17       50.95      6.40 o 
  -2  -1  10     1549.60     1531.14     27.70 o 
  -1  -1  10     8099.32     8328.13     91.47 o 
   0  -1  10     2682.10     2728.08     39.08 o 
   1  -1  10     5139.58     4954.29     60.56 o 
   2  -1  10     4964.23     4910.54     61.46 o 
   3  -1  10     2637.81     2575.18     40.84 o 
   4  -1  10     5978.75     5765.05     73.52 o 
   5  -1  10     1197.70     1162.35     27.64 o 
   6  -1  10       10.67       25.30     13.36 o 
   7  -1  10      513.07      478.80     32.81 o 
   8  -1  10       18.71       10.56     18.23 o 
   9  -1  10      866.24      947.35     48.32 o 
  10  -1  10       11.74       18.77     20.07 o 
  11  -1  10      301.86      318.08     34.58 o 
 -11   0  10      109.20      113.02     27.64 o 
 -10   0  10     4587.06     4520.69    156.14 o 
  -9   0  10      313.70      362.61     27.13 o 
  -8   0  10      896.05      894.46     40.55 o 
  -7   0  10      643.89      620.95     40.21 o 
  -6   0  10      336.66      322.29     15.31 o 
  -5   0  10       24.23       72.82      8.27 o 
  -4   0  10      175.71      228.54     11.46 o 
  -3   0  10       74.29       71.97      6.61 o 
  -2   0  10      486.70      604.67     15.54 o 
  -1   0  10       58.16       81.14      6.52 o 
   0   0  10     1146.50     1048.41     20.11 o 
   1   0  10     1858.06     1961.75     28.03 o 
   2   0  10     1131.36     1037.97     22.68 o 
   3   0  10     4619.49     4289.79     57.33 o 
   4   0  10      489.09      530.95     17.26 o 
   5   0  10     6726.60     6117.06     78.15 o 
   6   0  10     1397.34     1313.92     36.76 o 
   7   0  10     1117.36     1078.84     34.78 o 
   8   0  10     1366.62     1294.42     54.72 o 
   9   0  10      247.23      275.56     27.88 o 
  10   0  10      311.82      354.44     32.54 o 
  11   0  10      444.08      423.77     37.28 o 
 -11   1  10     2216.97     2248.89    108.83 o 
 -10   1  10        6.19       26.35     23.12 o 
  -9   1  10     3095.36     3091.12     85.73 o 
  -8   1  10     2830.25     2715.77     76.62 o 
  -7   1  10      160.69      227.41     17.43 o 
  -6   1  10     3438.91     3300.33     64.83 o 
  -5   1  10       57.54       82.20      9.28 o 
  -4   1  10      298.60      349.71     16.56 o 
  -3   1  10     4128.78     4479.56     73.68 o 
  -2   1  10     1173.97     1192.60     39.22 o 
  -1   1  10    12032.50    12577.74    225.95 o 
   0   1  10       78.66      113.60      9.72 o 
   1   1  10    10666.67    11109.62    101.85 o 
   2   1  10      283.03      205.44     10.41 o 
   3   1  10     2837.97     3089.69     52.56 o 
   4   1  10     7897.65     7705.73    103.67 o 
   5   1  10      649.73      648.36     24.62 o 
   6   1  10     5716.95     5477.81     89.74 o 
   7   1  10     5165.89     4828.59     85.25 o 
   8   1  10      128.88      151.43     23.28 o 
   9   1  10       68.42       84.91     27.80 o 
  10   1  10        0.06       40.02     28.66 o 
  11   1  10       14.70       39.48     66.08 o 
 -11   2  10      261.28      234.86     35.81 o 
 -10   2  10     1506.44     1528.82     59.76 o 
  -9   2  10      221.88      223.82     24.52 o 
  -8   2  10     4355.21     4295.21    102.44 o 
  -7   2  10     3187.03     3184.34     67.83 o 
  -6   2  10     1462.42     1436.41     41.95 o 
  -5   2  10     5554.34     5283.29     71.52 o 
  -4   2  10      570.56      552.05     18.56 o 
  -3   2  10     1049.09      963.85     22.86 o 
  -2   2  10       17.60       41.77     17.75 o 
  -1   2  10       95.71      146.95     10.81 o 
   0   2  10      789.77      824.10     29.95 o 
   1   2  10     1285.51     1325.19     21.58 o 
   2   2  10        6.34        8.67      3.81 o 
   3   2  10     2620.90     2678.17     50.58 o 
   4   2  10        9.58       11.24      5.18 o 
   5   2  10     3554.85     3555.28     64.76 o 
   6   2  10     2742.88     2629.85     84.82 o 
   7   2  10     2160.90     2010.55     50.00 o 
   8   2  10     3598.93     3439.62     70.64 o 
   9   2  10        0.27       36.25     15.70 o 
  10   2  10     1114.41     1080.60     53.28 o 
  11   2  10      327.74      327.70     65.01 o 
 -10   3  10        2.19       -0.79     18.87 o 
  -9   3  10      483.41      468.13     32.75 o 
  -8   3  10      192.04      187.20     26.40 o 
  -7   3  10      926.35      960.45     44.47 o 
  -6   3  10     2612.33     2517.21     58.57 o 
  -5   3  10       39.48       61.31     12.51 o 
  -4   3  10    11993.22    11913.94    157.60 o 
  -3   3  10     2926.07     2867.07     44.41 o 
  -2   3  10     3071.67     3021.95     43.59 o 
  -1   3  10       54.33       42.82      5.24 o 
   0   3  10        0.08        0.34      3.79 o 
   1   3  10      242.08      248.40     10.73 o 
   2   3  10      831.65      808.08     17.12 o 
   3   3  10      971.83      981.83     24.91 o 
   4   3  10     2895.46     2858.96     54.04 o 
   5   3  10       59.48       71.36     10.16 o 
   6   3  10      464.87      463.23     21.97 o 
   7   3  10     1145.86     1154.35     36.36 o 
   8   3  10      231.92      231.72     16.81 o 
   9   3  10     6750.06     6047.89    139.40 o 
  10   3  10      197.30      210.40     26.76 o 
  11   3  10     1444.02     1417.72     63.17 o 
 -11   4  10      117.79      160.44     40.97 o 
 -10   4  10      175.38      181.32     25.02 o 
  -9   4  10       16.79       37.36     17.97 o 
  -8   4  10       83.20       78.62     20.70 o 
  -7   4  10      576.44      565.56     45.38 o 
  -6   4  10      135.15      164.52     17.36 o 
  -5   4  10     3227.77     3199.78     67.53 o 
  -4   4  10       27.30       37.41      9.44 o 
  -3   4  10    18432.38    18641.26    186.96 o 
  -2   4  10    10206.14    10434.61    112.58 o 
  -1   4  10     2628.19     2676.49     40.06 o 
   0   4  10     7158.44     7178.70    111.20 o 
   1   4  10      169.14      175.00      9.49 o 
   2   4  10     2078.04     2138.50     31.51 o 
   3   4  10     2514.86     2579.84     39.50 o 
   4   4  10     1178.71     1170.66     32.64 o 
   5   4  10     6193.33     6036.68     94.72 o 
   6   4  10      150.10      185.23     25.64 o 
   7   4  10       23.48       46.29     14.74 o 
   8   4  10      223.44      251.06     18.03 o 
   9   4  10      405.30      366.53     21.76 o 
  10   4  10     1575.96     1482.25     62.26 o 
  11   4  10      261.48      306.64     28.61 o 
 -10   5  10      392.06      382.63     36.19 o 
  -9   5  10       98.58      124.25     20.48 o 
  -8   5  10      637.72      601.90     36.68 o 
  -7   5  10       91.58      114.19     16.85 o 
  -6   5  10        1.02       15.94     12.92 o 
  -5   5  10      501.41      509.33     26.86 o 
  -4   5  10      682.45      661.74     27.26 o 
  -3   5  10      678.05      721.16     20.09 o 
  -2   5  10     4192.66     4166.34     56.98 o 
  -1   5  10    13036.02    13163.73    137.68 o 
   0   5  10      154.25      149.84      9.36 o 
   1   5  10     5528.10     5214.31     66.79 o 
   2   5  10     1092.02     1149.84     22.40 o 
   3   5  10     1088.70      990.67     29.22 o 
   4   5  10       78.35       98.23     10.65 o 
   5   5  10      161.24      181.14     14.70 o 
   6   5  10      827.94      789.30     29.35 o 
   7   5  10      439.25      394.79     21.84 o 
   8   5  10       81.38       76.14     13.04 o 
   9   5  10      373.80      405.23     23.56 o 
  10   5  10       15.35       74.86     31.19 o 
  11   5  10      593.44      585.64     40.88 o 
 -10   6  10      493.12      458.32     51.19 o 
  -9   6  10        1.21       36.47     18.62 o 
  -8   6  10        1.33       46.26     29.63 o 
  -7   6  10      421.92      409.39     28.58 o 
  -6   6  10      580.00      529.07     31.54 o 
  -5   6  10     1187.61     1175.79     37.51 o 
  -4   6  10       75.32       87.12     18.23 o 
  -3   6  10      575.88      633.65     24.34 o 
  -2   6  10      527.81      482.40     16.48 o 
  -1   6  10     2248.36     2221.14     38.66 o 
   0   6  10     1942.00     1858.03     34.83 o 
   1   6  10       12.72       37.36      6.95 o 
   2   6  10     6170.20     5912.76     67.03 o 
   3   6  10     4912.99     4941.31     81.65 o 
   4   6  10     2171.52     2174.04     55.21 o 
   5   6  10      731.73      733.68     27.72 o 
   6   6  10       13.90       32.86      9.85 o 
   7   6  10      153.71      171.86     18.03 o 
   8   6  10      190.59      213.18     26.12 o 
   9   6  10       78.48       93.68     15.77 o 
  10   6  10      199.38      227.85     42.99 o 
  11   6  10        4.49        6.88     25.49 o 
  -9   7  10     1059.45     1105.51     80.06 o 
  -8   7  10        0.03        7.55     22.42 o 
  -7   7  10     1215.97     1282.97     52.59 o 
  -6   7  10      265.52      276.44     24.48 o 
  -5   7  10        8.33       12.54     11.93 o 
  -4   7  10      307.85      332.76     19.27 o 
  -3   7  10       13.91       13.06      9.76 o 
  -2   7  10       39.05       61.48      7.55 o 
  -1   7  10      348.22      341.05     13.25 o 
   0   7  10       75.98       76.69      9.41 o 
   1   7  10     1916.65     1895.78     32.46 o 
   2   7  10      438.08      439.38     17.27 o 
   3   7  10     6648.78     6651.36    103.63 o 
   4   7  10     4689.34     4602.93     82.25 o 
   5   7  10      812.89      844.50     30.98 o 
   6   7  10      567.59      514.79     24.69 o 
   7   7  10        4.64        8.89     10.65 o 
   8   7  10       38.28       41.66     12.34 o 
   9   7  10      317.53      296.39     21.66 o 
  10   7  10        0.40        4.84     23.90 o 
  -9   8  10      143.54      233.89     36.24 o 
  -8   8  10     3613.33     3457.39    102.27 o 
  -7   8  10       60.94       69.33     18.28 o 
  -6   8  10      508.89      511.27     32.53 o 
  -5   8  10       45.93       36.80     13.11 o 
  -4   8  10       91.51       82.91     13.91 o 
  -3   8  10     2053.92     2105.86     68.82 o 
  -2   8  10       80.96       77.01     11.22 o 
  -1   8  10      404.66      432.47     15.56 o 
   0   8  10      331.94      308.43     22.65 o 
   1   8  10       49.04       72.49      8.03 o 
   2   8  10      992.80     1087.09     28.73 o 
   3   8  10      685.44      656.50     26.96 o 
   4   8  10     3099.68     3115.48     65.98 o 
   5   8  10     7060.67     6957.27    122.44 o 
   6   8  10       65.20       81.17     13.18 o 
   7   8  10     2613.43     2526.50     63.23 o 
   8   8  10       44.18       89.66     23.44 o 
   9   8  10      839.99      872.96     35.95 o 
  10   8  10      196.35      213.71     55.65 o 
  -8   9  10      120.37       69.90     31.94 o 
  -7   9  10     2225.10     2213.82     88.39 o 
  -6   9  10      191.43      229.06     24.71 o 
  -5   9  10      830.25      763.80     39.69 o 
  -4   9  10       86.25       49.38     20.06 o 
  -3   9  10      114.82      124.31     14.76 o 
  -2   9  10       85.27      117.33     13.71 o 
  -1   9  10      213.55      260.26     14.66 o 
   0   9  10       16.21       10.41      8.31 o 
   1   9  10       28.64       39.44      8.58 o 
   2   9  10       48.44       55.19     15.84 o 
   3   9  10       74.13       78.58     11.66 o 
   4   9  10      743.51      730.58     29.42 o 
   5   9  10     1250.04     1215.23     40.02 o 
   6   9  10     2006.38     1958.26     55.70 o 
   7   9  10       97.08      149.58     34.63 o 
   8   9  10      367.30      436.78     32.97 o 
   9   9  10     1608.61     1543.46     66.21 o 
  -7  10  10        0.63      -21.08     30.43 o 
  -6  10  10     4054.05     3966.32    105.21 o 
  -5  10  10      929.14      879.21     42.99 o 
  -4  10  10      182.34      284.63     25.75 o 
  -3  10  10     2002.66     1928.92     65.05 o 
  -2  10  10        0.06       15.85     19.95 o 
  -1  10  10      291.74      296.29     23.67 o 
   0  10  10      684.45      709.89     42.21 o 
   1  10  10        4.07       17.25     11.49 o 
   2  10  10      856.60      758.16     39.25 o 
   3  10  10      129.62      120.42     14.70 o 
   4  10  10       31.08       33.36     21.78 o 
   5  10  10       65.13       60.74     17.82 o 
   6  10  10      318.86      326.53     65.06 o 
   7  10  10       47.83       59.70     17.90 o 
   8  10  10      211.32      240.34     48.39 o 
  -5  11  10     1509.54     1438.07     83.99 o 
  -4  11  10     1662.16     1686.91     88.82 o 
  -3  11  10      154.51      201.95     33.44 o 
  -2  11  10     1877.49     1849.12     63.89 o 
  -1  11  10      319.80      314.05     30.59 o 
   0  11  10      677.43      722.64     58.18 o 
   1  11  10        9.27       23.56     15.14 o 
   2  11  10       47.09       42.83     16.56 o 
   3  11  10      136.95      154.53     20.60 o 
   4  11  10      435.74      435.85     32.24 o 
   5  11  10       52.92       67.40     25.00 o 
   6  11  10       23.76       46.94     41.29 o 
   7  11  10       93.49       88.50     36.56 o 
  -4  12  10      987.78      974.60     69.25 o 
  -3  12  10     1797.72     1853.49     93.02 o 
  -2  12  10       48.05       38.61     27.64 o 
  -1  12  10     4474.70     4580.59    175.07 o 
   0  12  10     1698.61     1946.83    106.78 o 
   1  12  10       97.16      104.08     22.80 o 
   2  12  10     1063.53      973.29     48.70 o 
   3  12  10       54.50       75.72     20.42 o 
   4  12  10      826.10      887.10     47.90 o 
   5  12  10      268.70      293.63     30.67 o 
   0  13  10      729.14      769.96     64.84 o 
   1  13  10      915.90      974.92     78.07 o 
   2  13  10      465.64      441.53     33.81 o 
   3  13  10     1761.96     1891.18     72.50 o 
  -2 -11  11     2361.72     2401.34     86.78 o 
  -1 -11  11     2451.14     2512.41     68.43 o 
   0 -11  11      289.99      333.76     30.38 o 
  -5 -10  11       26.89      141.41     38.50 o 
  -4 -10  11       34.02       44.20     33.23 o 
  -3 -10  11      296.15      331.84     34.90 o 
  -2 -10  11      389.12      375.48     31.59 o 
  -1 -10  11     1578.81     1518.64     49.67 o 
   0 -10  11     2166.91     2115.19     59.57 o 
   1 -10  11       19.79       31.57     15.88 o 
   2 -10  11      637.99      645.61     42.47 o 
   3 -10  11      295.67      361.19     39.90 o 
   4 -10  11       63.75       66.13     34.73 o 
  -6  -9  11       50.21       65.81     33.55 o 
  -5  -9  11       38.82       28.70     17.94 o 
  -4  -9  11      891.35      815.59     35.52 o 
  -3  -9  11      316.98      296.04     29.53 o 
  -2  -9  11       27.26       52.06     15.41 o 
  -1  -9  11      347.24      361.58     23.58 o 
   0  -9  11      492.48      534.07     28.48 o 
   1  -9  11     1332.31     1418.39     46.00 o 
   2  -9  11      248.27      293.89     28.25 o 
   3  -9  11      684.52      694.82     42.56 o 
   4  -9  11     2266.04     2160.76     80.08 o 
   5  -9  11       20.58        5.81     21.52 o 
   6  -9  11      480.41      498.64     41.64 o 
  -7  -8  11       14.30       38.63     19.39 o 
  -6  -8  11       38.00       59.31     18.47 o 
  -5  -8  11      241.05      206.25     22.77 o 
  -4  -8  11      208.27      257.74     20.44 o 
  -3  -8  11       17.84       26.14     11.66 o 
  -2  -8  11       55.81       38.80     12.44 o 
  -1  -8  11       65.63       79.24     12.59 o 
   0  -8  11     1328.38     1270.52     41.40 o 
   1  -8  11       12.13        5.28     11.19 o 
   2  -8  11     2871.72     2821.45     66.12 o 
   3  -8  11      712.28      672.55     40.58 o 
   4  -8  11     2354.84     2362.15     81.21 o 
   5  -8  11     1062.30     1123.43     54.93 o 
   6  -8  11       28.22       11.60     19.93 o 
   7  -8  11     1403.02     1383.99     64.38 o 
  -8  -7  11      106.71      104.63     27.85 o 
  -7  -7  11     3322.42     3194.75     92.17 o 
  -6  -7  11      178.38      192.81     22.21 o 
  -5  -7  11        9.82       12.28     12.40 o 
  -4  -7  11      514.90      500.74     25.60 o 
  -3  -7  11       66.62       80.44     12.61 o 
  -2  -7  11     1313.48     1368.13     50.10 o 
  -1  -7  11      518.22      514.51     24.75 o 
   0  -7  11      208.67      244.66     15.42 o 
   1  -7  11       85.51       97.72     18.90 o 
   2  -7  11      432.08      443.76     23.50 o 
   3  -7  11     2534.20     2621.97     61.45 o 
   4  -7  11     1080.73     1031.25     86.40 o 
   5  -7  11     2252.75     2270.04     77.67 o 
   6  -7  11     3970.48     3913.92    110.16 o 
   7  -7  11       23.56       18.62     21.20 o 
   8  -7  11     1157.42     1075.55     56.78 o 
  -9  -6  11      278.81      311.32     38.07 o 
  -8  -6  11     3176.50     3131.98    118.50 o 
  -7  -6  11        7.60       15.92     20.54 o 
  -6  -6  11     2542.32     2474.62     60.94 o 
  -5  -6  11     1179.15     1167.19     38.92 o 
  -4  -6  11      740.74      782.63     30.66 o 
  -3  -6  11      220.19      231.35     17.18 o 
  -2  -6  11      462.28      459.74     22.70 o 
  -1  -6  11     1088.86     1072.52     34.87 o 
   0  -6  11      587.50      599.07     25.24 o 
   1  -6  11      107.83      124.92     12.94 o 
   2  -6  11      186.26      188.83     16.53 o 
   3  -6  11       73.82       54.83     17.87 o 
   4  -6  11       89.46       79.96     16.15 o 
   5  -6  11     1440.78     1367.93     56.45 o 
   6  -6  11       71.78       67.82     20.60 o 
   7  -6  11     2786.36     2917.40     99.20 o 
   8  -6  11      497.58      542.93     40.16 o 
   9  -6  11      870.12      687.80     87.75 o 
  -8  -5  11       87.79       62.37     21.40 o 
  -7  -5  11      258.35      294.25     24.12 o 
  -6  -5  11       22.70       34.12     18.46 o 
  -5  -5  11     1509.31     1546.70     44.03 o 
  -4  -5  11     4213.75     4198.40     79.14 o 
  -3  -5  11      270.06      282.23     17.51 o 
  -2  -5  11     2981.76     3116.21     62.99 o 
  -1  -5  11      376.57      386.56     19.61 o 
   0  -5  11      372.28      375.39     19.52 o 
   1  -5  11       72.54       75.03     11.92 o 
   2  -5  11      141.19      142.79     16.34 o 
   3  -5  11      634.75      655.90     26.64 o 
   4  -5  11     1129.16     1119.87     35.28 o 
   5  -5  11      254.96      255.11     33.28 o 
   6  -5  11      137.94      162.55     23.31 o 
   7  -5  11      208.02      187.48     29.46 o 
   8  -5  11     3119.55     3061.14     94.66 o 
   9  -5  11      338.41      344.87     71.40 o 
  -8  -4  11       62.04      127.21     23.98 o 
  -7  -4  11      102.34      118.40     14.25 o 
  -6  -4  11      689.54      688.87     28.11 o 
  -5  -4  11      169.01      179.00     17.40 o 
  -4  -4  11      757.21      742.27     27.54 o 
  -3  -4  11     4971.63     5240.44    106.48 o 
  -2  -4  11        0.18       -4.85      6.84 o 
  -1  -4  11    11918.73    11789.90    154.84 o 
   0  -4  11     2261.05     2191.23     41.20 o 
   1  -4  11     3562.17     3515.60     82.11 o 
   2  -4  11     2329.74     2250.61     49.02 o 
   3  -4  11       32.60       35.90     12.85 o 
   4  -4  11     2078.03     2259.76     51.27 o 
   5  -4  11      830.58      787.56     52.64 o 
   6  -4  11       64.83       87.71     19.41 o 
   7  -4  11       88.15       62.90     20.35 o 
   8  -4  11      154.98      146.93     27.10 o 
   9  -4  11      259.56      321.39     32.91 o 
  10  -4  11      934.46      795.55     95.28 o 
  -8  -3  11      990.36      843.51     49.36 o 
  -7  -3  11     1336.88     1380.24     48.47 o 
  -6  -3  11      443.39      416.06     21.20 o 
  -5  -3  11        4.94       16.39     16.54 o 
  -4  -3  11     2578.21     2544.84     74.14 o 
  -3  -3  11     1906.98     1880.12     35.03 o 
  -2  -3  11    10629.38     9987.87    125.42 o 
  -1  -3  11      426.91      446.84     17.61 o 
   0  -3  11    11005.03    10994.42    136.68 o 
   1  -3  11     3199.66     3034.58     44.99 o 
   2  -3  11      291.92      310.18     12.84 o 
   3  -3  11     6251.31     6280.15     79.01 o 
   4  -3  11      300.97      342.16     18.14 o 
   5  -3  11     1417.95     1383.79     31.86 o 
   6  -3  11      442.74      444.49     26.78 o 
   7  -3  11      138.48      165.36     18.50 o 
   8  -3  11      233.84      205.88     25.17 o 
   9  -3  11        1.24        8.33     20.44 o 
  10  -3  11      288.76      326.69     33.10 o 
  11  -3  11       82.71      142.27     30.54 o 
 -10  -2  11       10.23       37.75     26.56 o 
  -9  -2  11       82.04       85.71     22.91 o 
  -8  -2  11      390.79      370.40     29.20 o 
  -7  -2  11       32.26       63.64     10.67 o 
  -6  -2  11      398.60      367.77     21.99 o 
  -5  -2  11       36.10       36.42      7.38 o 
  -4  -2  11      225.04      210.16     11.97 o 
  -3  -2  11      125.76      153.74      9.82 o 
  -2  -2  11       16.24       15.96      8.78 o 
  -1  -2  11    14860.38    14516.16    160.24 o 
   0  -2  11     1226.71     1301.05     21.93 o 
   1  -2  11     3099.33     2836.98     42.55 o 
   2  -2  11     9390.67     9386.40    137.18 o 
   3  -2  11      447.24      478.99     16.32 o 
   4  -2  11     8725.06     8635.20    102.10 o 
   5  -2  11      628.00      636.18     21.05 o 
   6  -2  11        6.62        9.41      7.58 o 
   7  -2  11       11.77       29.80     18.12 o 
   8  -2  11        2.83       19.30     17.52 o 
   9  -2  11      204.81      201.26     30.06 o 
  10  -2  11      225.44      277.46     47.69 o 
  11  -2  11        0.00       25.44     23.73 o 
 -11  -1  11        5.44       25.16     27.21 o 
 -10  -1  11     1012.57     1054.06     66.03 o 
  -9  -1  11      224.41      238.63     22.87 o 
  -8  -1  11      131.27      150.94     18.34 o 
  -7  -1  11     1098.59      978.63     40.81 o 
  -6  -1  11        2.20       14.55      7.22 o 
  -5  -1  11       13.52       33.21      6.95 o 
  -4  -1  11        0.94       -1.36      5.56 o 
  -3  -1  11      330.21      325.21     12.80 o 
  -2  -1  11      153.31      146.29      8.82 o 
  -1  -1  11        1.87        4.56      4.17 o 
   0  -1  11     5181.75     5334.86     65.17 o 
   1  -1  11      674.82      640.98     14.88 o 
   2  -1  11     4571.12     4754.83     61.66 o 
   3  -1  11    19461.76    18810.56    263.51 o 
   4  -1  11      640.76      743.28     21.55 o 
   5  -1  11    11243.76    11182.86    126.32 o 
   6  -1  11      416.52      479.12     18.71 o 
   7  -1  11      284.62      265.73     33.12 o 
   8  -1  11      358.32      402.14     55.86 o 
   9  -1  11       73.07       63.65     35.11 o 
  10  -1  11      500.33      490.13     37.84 o 
  11  -1  11      311.27      410.60     36.69 o 
 -11   0  11      732.71      705.86     55.27 o 
 -10   0  11       19.38        5.05     24.95 o 
  -9   0  11     2153.76     2225.73     74.58 o 
  -8   0  11     2109.57     2002.70     63.95 o 
  -7   0  11     2465.75     2397.56     68.51 o 
  -6   0  11     2586.33     2600.54     53.57 o 
  -5   0  11      146.86      164.08     11.39 o 
  -4   0  11       65.94       59.51      7.39 o 
  -3   0  11        5.69       32.42      6.52 o 
  -2   0  11      803.45      847.02     19.01 o 
  -1   0  11     1210.88     1653.73     27.04 o 
   0   0  11       95.51      126.09     12.39 o 
   1   0  11     8944.27     9873.21    111.92 o 
   2   0  11     2939.10     3145.53     46.27 o 
   3   0  11       36.78       77.28     10.38 o 
   4   0  11     6635.53     6483.82     81.00 o 
   5   0  11     2109.26     2101.76     39.45 o 
   6   0  11     1233.92     1243.19     36.90 o 
   7   0  11     2021.89     2054.45     50.34 o 
   8   0  11       30.20       38.23     16.86 o 
   9   0  11       35.57       31.88     17.43 o 
  10   0  11       30.32       36.77     30.27 o 
  11   0  11      236.74      337.39     43.61 o 
 -11   1  11       92.93       65.38     29.89 o 
 -10   1  11     2521.47     2468.55     78.20 o 
  -9   1  11      542.92      485.24     32.28 o 
  -8   1  11     5406.12     5173.27    115.49 o 
  -7   1  11     5494.07     5618.13    117.73 o 
  -6   1  11     1146.47     1074.26     43.45 o 
  -5   1  11     8912.97     8895.68    104.87 o 
  -4   1  11     1214.08     1195.39     26.45 o 
  -3   1  11       37.24       38.82      6.05 o 
  -2   1  11     2297.44     2360.76     45.42 o 
  -1   1  11       50.64       64.89      8.38 o 
   0   1  11     4175.71     4639.87    143.66 o 
   1   1  11       82.70      114.71     12.70 o 
   2   1  11     1724.76     1919.32     33.32 o 
   3   1  11       12.85       48.02      6.44 o 
   4   1  11      216.75      195.67     11.43 o 
   5   1  11     5742.69     5648.70     78.00 o 
   6   1  11     1149.56     1145.48     35.44 o 
   7   1  11      285.13      302.87     46.60 o 
   8   1  11     1840.30     1836.88    109.10 o 
   9   1  11      475.54      457.83     33.46 o 
  10   1  11     1667.51     1581.59     65.92 o 
  11   1  11       67.37      138.61     28.71 o 
 -10   2  11       10.86       18.36     18.02 o 
  -9   2  11      498.33      493.76     33.24 o 
  -8   2  11      453.95      396.68     29.62 o 
  -7   2  11     2855.12     2848.11    109.58 o 
  -6   2  11     8570.87     8387.19    151.88 o 
  -5   2  11      117.01      175.57     14.33 o 
  -4   2  11    15106.85    14231.90    207.66 o 
  -3   2  11     4311.67     4191.65     56.83 o 
  -2   2  11      742.38      655.77     22.42 o 
  -1   2  11     1768.32     1661.06     38.03 o 
   0   2  11      820.37      941.70     26.14 o 
   1   2  11      113.28      216.51      8.43 o 
   2   2  11     1811.19     1717.37     26.97 o 
   3   2  11     3231.32     3405.64     48.46 o 
   4   2  11     2029.04     1978.72     34.88 o 
   5   2  11      117.48      101.37     11.18 o 
   6   2  11     1718.51     1632.15     42.90 o 
   7   2  11        8.62       -3.18     12.13 o 
   8   2  11       56.71      101.50     13.37 o 
   9   2  11     3386.79     3451.38     98.69 o 
  10   2  11      353.71      395.30     32.69 o 
  11   2  11     1467.11     1363.16     61.72 o 
 -10   3  11      252.19      345.59     30.41 o 
  -9   3  11        5.31       18.62     22.31 o 
  -8   3  11        3.75       15.32     14.85 o 
  -7   3  11      110.39      132.19     24.20 o 
  -6   3  11     1060.45     1029.89     42.99 o 
  -5   3  11     7132.99     6873.26    144.31 o 
  -4   3  11      339.41      393.63     18.26 o 
  -3   3  11     5624.33     5428.06     70.24 o 
  -2   3  11    10622.20    10365.91    112.52 o 
  -1   3  11      278.21      255.37     12.40 o 
   0   3  11    11103.85    10877.52    115.13 o 
   1   3  11        3.47        8.10      4.62 o 
   2   3  11        1.21        8.71      4.23 o 
   3   3  11      386.62      383.12     16.64 o 
   4   3  11     1347.13     1391.66     35.59 o 
   5   3  11     3289.58     3171.48     90.00 o 
   6   3  11      399.21      388.02     20.49 o 
   7   3  11        0.14       10.22      8.94 o 
   8   3  11       48.16       57.83     11.03 o 
   9   3  11      218.44      226.09     18.37 o 
  10   3  11     3469.54     3316.05     99.91 o 
  11   3  11      577.36      619.76     40.31 o 
 -11   4  11       27.54       -1.40     37.10 o 
 -10   4  11      162.72      173.73     24.59 o 
  -9   4  11       18.01       14.74     18.02 o 
  -8   4  11       48.36       41.63     26.94 o 
  -7   4  11        4.88       25.65     31.13 o 
  -6   4  11      423.79      386.87     26.58 o 
  -5   4  11      221.43      195.79     20.61 o 
  -4   4  11     1811.09     1818.60     56.67 o 
  -3   4  11     2133.51     2216.88     38.65 o 
  -2   4  11     5837.18     5756.36     71.62 o 
  -1   4  11    12022.53    11886.74    125.76 o 
   0   4  11      668.43      710.26     18.47 o 
   1   4  11     1321.12     1097.73     23.81 o 
   2   4  11     3729.53     3731.63     46.73 o 
   3   4  11        2.79       18.67      8.89 o 
   4   4  11      337.81      315.43     21.69 o 
   5   4  11        6.47        5.00      7.89 o 
   6   4  11     1726.09     1688.88     44.34 o 
   7   4  11      774.25      745.77     29.12 o 
   8   4  11      230.17      235.47     19.21 o 
   9   4  11        2.59       12.57     11.36 o 
  10   4  11       71.02       94.84     27.96 o 
  11   4  11     1074.49      970.58    148.94 o 
 -10   5  11       37.03       46.16     24.41 o 
  -9   5  11        3.28      -10.41     30.22 o 
  -8   5  11      180.41      221.67     25.01 o 
  -7   5  11      329.40      291.80     24.51 o 
  -6   5  11      597.79      574.78     32.75 o 
  -5   5  11      891.28      900.54     39.45 o 
  -4   5  11        9.90       14.46     10.87 o 
  -3   5  11     3100.47     3259.25     50.02 o 
  -2   5  11      134.81      166.63     10.85 o 
  -1   5  11     1766.92     1671.91     31.69 o 
   0   5  11     5020.11     4775.15     63.49 o 
   1   5  11      404.93      428.28     15.42 o 
   2   5  11     6033.03     5892.11     66.21 o 
   3   5  11     5865.43     5790.91     89.46 o 
   4   5  11      198.85      204.42     14.39 o 
   5   5  11       29.54       38.11      9.04 o 
   6   5  11       81.46       92.50     11.53 o 
   7   5  11      533.34      518.12     25.60 o 
   8   5  11      416.58      444.20     24.28 o 
   9   5  11        0.09      -13.29     13.29 o 
  10   5  11      148.33      172.34     24.17 o 
  11   5  11       31.75       39.96     51.35 o 
  -9   6  11     1296.11     1280.44     56.83 o 
  -8   6  11       41.41       11.50     23.93 o 
  -7   6  11      566.57      531.84     34.23 o 
  -6   6  11        2.16        1.31     12.91 o 
  -5   6  11      306.33      311.20     40.59 o 
  -4   6  11      311.65      348.66     24.14 o 
  -3   6  11       54.99       66.23     12.93 o 
  -2   6  11      497.94      500.65     17.27 o 
  -1   6  11       31.19       38.86      9.45 o 
   0   6  11       30.30       73.33     12.23 o 
   1   6  11     1348.27     1248.58     23.12 o 
   2   6  11     1183.05     1140.17     23.88 o 
   3   6  11     5318.41     5126.85    144.80 o 
   4   6  11     7401.46     7164.82    109.15 o 
   5   6  11      324.86      328.16     19.07 o 
   6   6  11     2434.56     2434.31     57.48 o 
   7   6  11        0.81       -8.54     10.41 o 
   8   6  11     1180.56     1169.60     40.60 o 
   9   6  11      675.85      622.72     29.68 o 
  10   6  11       89.70       95.24     17.13 o 
  -9   7  11      273.74      349.77     31.98 o 
  -8   7  11     2527.06     2614.12     83.07 o 
  -7   7  11      541.30      504.81     32.92 o 
  -6   7  11      236.16      259.74     25.33 o 
  -5   7  11       36.94       53.83     13.95 o 
  -4   7  11      126.13      125.93     17.76 o 
  -3   7  11      298.58      306.18     22.99 o 
  -2   7  11      837.71      864.57     23.49 o 
  -1   7  11      240.19      278.21     13.47 o 
   0   7  11       59.43       71.53      8.37 o 
   1   7  11       46.68       60.26      7.64 o 
   2   7  11      497.78      465.60     17.72 o 
   3   7  11     1173.14     1163.72     35.02 o 
   4   7  11     1538.40     1488.27     41.33 o 
   5   7  11     6151.98     6172.71    103.63 o 
   6   7  11        4.84       -7.62     10.20 o 
   7   7  11     2638.45     2557.87     62.96 o 
   8   7  11      833.69      729.28     32.28 o 
   9   7  11        1.67       23.54     13.90 o 
  10   7  11        2.38       56.75     17.15 o 
  -8   8  11        2.49       48.02     18.19 o 
  -7   8  11     3640.21     3558.38     97.56 o 
  -6   8  11     2095.45     2115.84     70.15 o 
  -5   8  11      141.87      162.95     19.72 o 
  -4   8  11     1026.56      951.75     41.70 o 
  -3   8  11       18.13       42.38     13.46 o 
  -2   8  11        9.47       17.48      9.72 o 
  -1   8  11     1996.15     2028.27     40.11 o 
   0   8  11       58.30       81.19     15.16 o 
   1   8  11      546.19      484.19     17.75 o 
   2   8  11        0.79        6.44      7.30 o 
   3   8  11        3.66        5.83      8.44 o 
   4   8  11      470.88      498.03     23.96 o 
   5   8  11      885.58      919.14     33.79 o 
   6   8  11     1124.72     1165.06     39.71 o 
   7   8  11      412.64      401.61     27.41 o 
   8   8  11     1042.12     1005.94     39.25 o 
   9   8  11     1615.70     1534.32     50.01 o 
  10   8  11      577.13      464.66     47.32 o 
  -8   9  11     1257.36     1269.35     79.15 o 
  -7   9  11      229.09      242.58     26.96 o 
  -6   9  11     3937.12     3893.96    101.96 o 
  -5   9  11     2161.28     2126.79     81.03 o 
  -4   9  11      395.64      371.18     21.86 o 
  -3   9  11      446.27      472.63     29.50 o 
  -2   9  11      207.95      198.99     19.65 o 
  -1   9  11      271.01      234.53     14.52 o 
   0   9  11      454.37      475.65     19.06 o 
   1   9  11        3.06       20.44      8.40 o 
   2   9  11      426.49      432.66     18.29 o 
   3   9  11      736.05      710.17     29.04 o 
   4   9  11      154.62      192.40     23.92 o 
   5   9  11      162.59      180.74     17.05 o 
   6   9  11       54.96       86.38     13.90 o 
   7   9  11      932.05      980.68     38.51 o 
   8   9  11      493.66      479.56     36.94 o 
   9   9  11     2086.55     1999.73    124.53 o 
  -7  10  11       21.67       29.57     31.29 o 
  -6  10  11      473.75      423.68     31.50 o 
  -5  10  11     1003.94     1057.77     47.57 o 
  -4  10  11     2517.82     2530.29     76.33 o 
  -3  10  11       68.25       70.02     16.86 o 
  -2  10  11     3322.30     3298.32     84.25 o 
  -1  10  11      375.08      410.28     32.64 o 
   0  10  11      446.59      454.81     19.26 o 
   1  10  11        3.37      -16.24     16.24 o 
   2  10  11        4.56       10.13     13.98 o 
   3  10  11     1458.81     1392.23     56.06 o 
   4  10  11      514.07      561.20     45.06 o 
   5  10  11      282.03      296.25     22.62 o 
   6  10  11        2.95       -2.23     17.24 o 
   7  10  11       10.90      -10.22     19.18 o 
   8  10  11      170.35      200.88     45.16 o 
  -5  11  11      210.18      296.62     56.35 o 
  -4  11  11      263.59      241.20     36.78 o 
  -3  11  11     2615.05     2636.56    110.98 o 
  -2  11  11       32.75       36.24     24.52 o 
  -1  11  11     3179.29     3104.34    113.88 o 
   0  11  11      991.34     1021.70     69.36 o 
   1  11  11        4.18       21.78     19.36 o 
   2  11  11      224.04      263.89     26.61 o 
   3  11  11        6.75       36.63     32.05 o 
   4  11  11      329.26      389.39     31.75 o 
   5  11  11     1112.18     1099.96     53.45 o 
   6  11  11      131.41      172.53     27.31 o 
   7  11  11      138.87      193.99     46.35 o 
  -4  12  11        0.27      -16.56     28.60 o 
  -3  12  11      231.20      286.15     39.25 o 
  -2  12  11      380.84      415.09     42.26 o 
   1  12  11     1814.89     1955.97     87.64 o 
   2  12  11      305.88      405.45     31.74 o 
   3  12  11     1421.79     1488.22     61.52 o 
   4  12  11       27.51       65.13     19.80 o 
   5  12  11       11.94       88.72     35.92 o 
   2  13  11     1299.65     1189.45     70.22 o 
   3  13  11       55.52      121.65     22.57 o 
  -4 -10  12      219.64      266.90     42.48 o 
  -3 -10  12        1.18       13.08     19.25 o 
  -2 -10  12       58.90      114.05     17.46 o 
  -1 -10  12      278.98      380.52     24.95 o 
   0 -10  12        2.19       15.16     15.14 o 
   1 -10  12     2356.59     2417.17     78.12 o 
   2 -10  12      281.98      346.32     33.59 o 
   3 -10  12     1315.33     1146.01     82.80 o 
  -5  -9  12      469.77      460.23     72.80 o 
  -4  -9  12      335.20      325.74     24.50 o 
  -3  -9  12       73.99      101.40     19.65 o 
  -2  -9  12        3.96      -11.84     13.26 o 
  -1  -9  12      131.42      137.62     20.59 o 
   0  -9  12      199.07      236.45     21.48 o 
   1  -9  12       93.63      136.19     17.65 o 
   2  -9  12     1591.86     1571.74     65.70 o 
   3  -9  12      325.71      342.87     34.47 o 
   4  -9  12     1767.52     1768.51     72.51 o 
   5  -9  12     1336.54     1326.09     62.36 o 
  -6  -8  12      891.01      887.28     60.44 o 
  -5  -8  12       33.43       21.67     36.35 o 
  -4  -8  12        0.20       11.45     21.23 o 
  -3  -8  12      107.08      107.75     16.09 o 
  -2  -8  12     2111.37     1985.74     55.28 o 
  -1  -8  12      496.88      506.97     30.66 o 
   0  -8  12      552.66      555.07     27.55 o 
   1  -8  12      171.60      144.55     18.09 o 
   2  -8  12      226.46      238.47     19.74 o 
   3  -8  12     1394.26     1269.75     56.26 o 
   4  -8  12      571.62      588.26     39.51 o 
   5  -8  12      461.47      464.04     35.82 o 
   6  -8  12     3298.64     3298.34    103.79 o 
   7  -8  12        4.23       -6.05     55.86 o 
  -8  -7  12     2398.54     2361.91    105.17 o 
  -7  -7  12      186.52      150.12     28.60 o 
  -6  -7  12     1659.47     1700.57     83.77 o 
  -5  -7  12     2814.87     2696.24     66.66 o 
  -4  -7  12      615.69      554.00     33.30 o 
  -3  -7  12      480.49      496.16     25.84 o 
  -2  -7  12      104.64      124.23     14.90 o 
  -1  -7  12      849.07      846.56     32.80 o 
   0  -7  12      867.56      893.67     33.29 o 
   1  -7  12       26.79       18.26     10.86 o 
   2  -7  12        2.43       -4.01     10.58 o 
   3  -7  12       65.44       54.71     12.41 o 
   4  -7  12      162.65      200.43     25.04 o 
   5  -7  12     1493.27     1378.45     60.12 o 
   6  -7  12       44.70       19.14     30.11 o 
   7  -7  12     2141.39     2207.30     81.83 o 
   8  -7  12      203.43      194.14     31.49 o 
  -9  -6  12      303.49      296.48     38.61 o 
  -8  -6  12       46.88       54.09     24.95 o 
  -7  -6  12     1136.73     1285.37     70.33 o 
  -6  -6  12      667.49      594.49     33.62 o 
  -5  -6  12     1471.87     1443.79     44.61 o 
  -4  -6  12     9302.93     9157.56    140.85 o 
  -3  -6  12        1.17       -1.99      9.33 o 
  -2  -6  12     3991.32     4090.16     79.34 o 
  -1  -6  12      305.95      310.01     19.69 o 
   0  -6  12        9.01        4.31     11.88 o 
   1  -6  12       10.63       14.92     12.55 o 
   2  -6  12       73.47       75.54     11.35 o 
   3  -6  12      530.13      562.49     25.49 o 
   4  -6  12     1351.21     1336.56     55.05 o 
   5  -6  12      310.12      327.24     29.73 o 
   6  -6  12       94.85       90.71     20.97 o 
   7  -6  12        0.10      -20.38     20.38 o 
   8  -6  12     1185.45     1168.62     58.26 o 
  -8  -5  12      215.21      229.70     30.11 o 
  -7  -5  12       23.20      -18.28     18.28 o 
  -6  -5  12      220.36      208.61     22.47 o 
  -5  -5  12     1320.93     1272.60     39.90 o 
  -4  -5  12     1634.56     1646.10     51.39 o 
  -3  -5  12     2673.06     2612.90     58.32 o 
  -2  -5  12       47.06       52.10     10.19 o 
  -1  -5  12     3391.53     3470.89     67.97 o 
   0  -5  12      800.38      824.52     28.97 o 
   1  -5  12       31.30       20.41      9.03 o 
   2  -5  12      184.15      252.26     17.58 o 
   3  -5  12        3.85       11.02     10.61 o 
   4  -5  12     2629.86     2678.51     73.23 o 
   5  -5  12     1323.13     1349.80     54.61 o 
   6  -5  12      483.49      444.21     33.12 o 
   7  -5  12      961.18      948.86     49.14 o 
   8  -5  12      103.00       92.33     23.17 o 
   9  -5  12      701.18      552.09     82.80 o 
  -8  -4  12      513.43      458.75     39.47 o 
  -7  -4  12      526.72      495.34     36.56 o 
  -6  -4  12      198.34      195.31     20.16 o 
  -5  -4  12      439.57      438.22     22.29 o 
  -4  -4  12      586.05      597.78     27.43 o 
  -3  -4  12     1633.98     1623.05     42.35 o 
  -2  -4  12     1850.68     1876.82     45.17 o 
  -1  -4  12       49.22       68.30     10.97 o 
   0  -4  12     3497.66     3501.06     65.00 o 
   1  -4  12     1461.87     1461.91     38.53 o 
   2  -4  12     2108.67     1962.21     46.03 o 
   3  -4  12     1219.04     1269.81     37.15 o 
   4  -4  12        6.99       -1.79      9.11 o 
   5  -4  12      622.08      655.06     31.09 o 
   6  -4  12       66.65       68.99     16.51 o 
   7  -4  12      219.34      239.28     28.25 o 
   8  -4  12       17.05      -11.72     41.08 o 
   9  -4  12       22.27      -16.99     44.73 o 
  10  -4  12      108.87      120.76     59.36 o 
  -8  -3  12      479.88      457.46     44.95 o 
  -7  -3  12       43.02       59.79     14.18 o 
  -6  -3  12      965.25     1011.50     40.85 o 
  -5  -3  12      107.49      130.85     15.82 o 
  -4  -3  12     1858.51     1758.20     43.43 o 
  -3  -3  12     1859.08     1799.50     55.58 o 
  -2  -3  12       72.43       82.93     10.30 o 
  -1  -3  12    13271.21    12941.87    245.82 o 
   0  -3  12     2582.14     2606.39     51.59 o 
   1  -3  12      642.04      580.96     22.11 o 
   2  -3  12     6634.10     6569.95     81.57 o 
   3  -3  12       73.77       72.97      8.45 o 
   4  -3  12     6168.47     6193.57     81.73 o 
   5  -3  12       19.85       22.09      7.99 o 
   6  -3  12      499.87      464.37     23.00 o 
   7  -3  12        0.49        3.84     19.36 o 
   8  -3  12       54.23       71.45     28.60 o 
   9  -3  12        2.52        5.93     54.41 o 
  10  -3  12       10.66       20.28     24.00 o 
  11  -3  12        5.20       25.49     28.82 o 
  -8  -2  12      184.75      225.21     34.90 o 
  -7  -2  12      474.69      403.96     20.95 o 
  -6  -2  12      176.55      193.95     14.66 o 
  -5  -2  12     1539.31     1432.41     37.12 o 
  -4  -2  12     1437.31     1429.61     30.88 o 
  -3  -2  12      447.72      480.51     16.44 o 
  -2  -2  12     1074.11     1075.59     24.56 o 
  -1  -2  12       95.44      120.92      8.49 o 
   0  -2  12     1685.25     1729.63     26.99 o 
   1  -2  12      375.29      334.90     12.97 o 
   2  -2  12     1694.04     1703.21     32.44 o 
   3  -2  12    10760.95    10532.07    117.95 o 
   4  -2  12      994.26     1004.04     26.22 o 
   5  -2  12     3388.39     3371.29     55.00 o 
   6  -2  12     5111.10     5151.42     74.91 o 
   7  -2  12      922.87      901.31     43.62 o 
   8  -2  12      661.80      725.32     41.61 o 
   9  -2  12       17.72       45.63     29.89 o 
  10  -2  12      351.68      373.83     35.03 o 
  11  -2  12       57.73      122.16     27.96 o 
 -11  -1  12      808.79      837.27     61.08 o 
 -10  -1  12       23.26        9.57     24.09 o 
  -9  -1  12     1802.54     1713.34     60.51 o 
  -8  -1  12     1274.35     1292.34     50.11 o 
  -7  -1  12      794.89      742.13     35.86 o 
  -6  -1  12     1040.01     1063.96     32.47 o 
  -5  -1  12        3.12       10.76      7.83 o 
  -4  -1  12        2.51       10.75      8.14 o 
  -3  -1  12     1649.77     1622.24     31.47 o 
  -2  -1  12      342.41      331.00     12.91 o 
  -1  -1  12     1370.38     1404.54     28.64 o 
   0  -1  12      111.84      125.78      8.29 o 
   1  -1  12      138.08      221.53      9.28 o 
   2  -1  12     1952.55     1922.62     34.62 o 
   3  -1  12      961.16      983.33     24.61 o 
   4  -1  12     4625.94     4543.88     64.46 o 
   5  -1  12     2255.29     2221.29     42.23 o 
   6  -1  12     4631.37     4658.29     69.43 o 
   7  -1  12     4395.62     4463.15    108.87 o 
   8  -1  12      172.06      195.02     84.58 o 
   9  -1  12      766.43      819.02     57.85 o 
  10  -1  12        0.29      -14.84     48.44 o 
  11  -1  12       33.08       68.17     23.95 o 
 -11   0  12       57.86       51.94     30.54 o 
 -10   0  12      904.41      852.22     60.65 o 
  -9   0  12      329.04      320.29     29.14 o 
  -8   0  12     3051.36     2819.58     79.61 o 
  -7   0  12     2714.40     2770.55     76.22 o 
  -6   0  12      138.21      183.54     14.88 o 
  -5   0  12     2060.50     1973.21     45.15 o 
  -4   0  12        3.91       20.07     10.10 o 
  -3   0  12      241.45      213.71     13.78 o 
  -2   0  12      581.40      596.46     21.19 o 
  -1   0  12       50.00       53.08      8.36 o 
   0   0  12        6.59       19.37      9.50 o 
   1   0  12     1045.22     1280.87     23.02 o 
   2   0  12      659.05      820.39     21.68 o 
   3   0  12       48.02       56.48      7.20 o 
   4   0  12       44.19       55.66     15.01 o 
   5   0  12    17980.70    17269.22    181.20 o 
   6   0  12     3727.66     3777.02     72.08 o 
   7   0  12     1861.18     1743.60     46.25 o 
   8   0  12     3620.43     3617.72    132.27 o 
   9   0  12      193.70      216.25     25.44 o 
  10   0  12      462.56      549.40     63.07 o 
  11   0  12      470.34      492.35     68.88 o 
 -11   1  12        7.89       39.36     32.58 o 
 -10   1  12       12.75       -3.56     18.80 o 
  -9   1  12      920.09      871.08     43.53 o 
  -8   1  12      748.43      811.29     40.63 o 
  -7   1  12      836.69      881.82     40.87 o 
  -6   1  12    11714.79    11038.56    185.83 o 
  -5   1  12      791.17      773.98     27.01 o 
  -4   1  12     7989.64     7838.24    115.67 o 
  -3   1  12     3253.26     3226.95     58.38 o 
  -2   1  12      832.70      865.25     26.57 o 
  -1   1  12       92.65       96.84     10.48 o 
   0   1  12       19.24       29.00      7.06 o 
   1   1  12      496.53      648.89     15.37 o 
   2   1  12     2349.99     2441.34     39.77 o 
   3   1  12      636.89      732.75     20.73 o 
   4   1  12      126.21      166.60     10.88 o 
   5   1  12      115.87      128.63     13.14 o 
   6   1  12     2971.55     2905.09     61.50 o 
   7   1  12     1287.29     1362.89     45.42 o 
   8   1  12       11.93        6.52     16.45 o 
   9   1  12     3365.51     3187.82     95.10 o 
  10   1  12      336.49      390.71     31.81 o 
  11   1  12      605.16      547.89     47.75 o 
 -10   2  12      130.20      173.69     25.77 o 
  -9   2  12        2.79       34.55     20.43 o 
  -8   2  12      187.93      162.12     21.24 o 
  -7   2  12      108.51       85.66     17.07 o 
  -6   2  12       36.99       38.28     14.28 o 
  -5   2  12     5170.12     4993.24     84.72 o 
  -4   2  12     1544.20     1548.96     38.82 o 
  -3   2  12     9677.55     9471.53    243.83 o 
  -2   2  12    11025.05    10343.30    132.69 o 
  -1   2  12     1894.59     1864.67     40.45 o 
   0   2  12     7465.94     7425.33    100.92 o 
   1   2  12      913.62      985.12     18.60 o 
   2   2  12        1.67        7.90      7.53 o 
   3   2  12     3728.73     3879.91     54.38 o 
   4   2  12        2.48        9.70      5.72 o 
   5   2  12     2873.81     2931.57     59.50 o 
   6   2  12       32.20       45.34     10.10 o 
   7   2  12       28.22       33.14     14.67 o 
   8   2  12       79.89      113.48     20.58 o 
   9   2  12      185.20      193.66     73.55 o 
  10   2  12     2516.77     2445.44     84.73 o 
  11   2  12      553.93      625.76     62.64 o 
 -11   3  12      144.10       93.88     36.56 o 
 -10   3  12       22.90       31.42     20.71 o 
  -9   3  12       12.69       15.16     18.03 o 
  -8   3  12      357.60      362.57     30.94 o 
  -7   3  12      778.18      705.29     37.71 o 
  -6   3  12      165.22      189.05     21.18 o 
  -5   3  12        8.36        1.86     20.00 o 
  -4   3  12     3194.47     3083.37    136.39 o 
  -3   3  12      552.95      491.61     21.69 o 
  -2   3  12     6707.57     6389.37    161.82 o 
  -1   3  12    12314.51    11483.35    238.42 o 
   0   3  12        1.85        9.55      7.99 o 
   1   3  12     6175.02     5683.62     57.25 o 
   2   3  12     3032.73     3146.91     47.19 o 
   3   3  12     1773.91     1796.30     32.62 o 
   4   3  12     1626.88     1552.17     41.87 o 
   5   3  12        0.60       20.28     11.75 o 
   6   3  12      115.76      118.20     13.64 o 
   7   3  12       65.50       67.93     11.34 o 
   8   3  12       10.27       22.20     11.34 o 
   9   3  12      420.34      390.17     40.27 o 
  10   3  12      257.46      229.55     26.67 o 
  11   3  12      810.42      855.39     47.69 o 
 -10   4  12      130.73      173.32     27.20 o 
  -9   4  12       80.98      116.21     21.14 o 
  -8   4  12      371.36      326.48     30.50 o 
  -7   4  12      118.99      134.03     20.02 o 
  -6   4  12      503.46      496.54     29.80 o 
  -5   4  12       71.60       89.05     16.88 o 
  -4   4  12       64.07       47.68     14.17 o 
  -3   4  12     1315.69     1386.05     37.97 o 
  -2   4  12     1643.86     1574.62     38.04 o 
  -1   4  12     4135.53     4212.62     69.12 o 
   0   4  12    12046.99    11924.90    127.15 o 
   1   4  12     1158.50     1117.90     24.64 o 
   2   4  12    16445.26    17049.24    205.06 o 
   3   4  12     4829.59     4900.27     64.71 o 
   4   4  12      676.88      698.67     25.83 o 
   5   4  12      235.35      240.40     16.08 o 
   6   4  12        2.32        7.19     18.22 o 
   7   4  12      146.04      168.51     15.21 o 
   8   4  12      216.62      226.68     17.53 o 
   9   4  12       61.46      103.95     14.03 o 
  10   4  12      814.27      714.30     43.87 o 
  11   4  12       88.64      123.79     23.88 o 
 -10   5  12      597.62      674.03     60.87 o 
  -9   5  12      201.60      225.42     27.51 o 
  -8   5  12      195.85      209.38     25.29 o 
  -7   5  12      292.35      350.92     28.18 o 
  -6   5  12      532.62      542.58     38.87 o 
  -5   5  12     1236.19     1196.24     47.04 o 
  -4   5  12       19.73       43.22     12.61 o 
  -3   5  12       47.43       59.55      9.51 o 
  -2   5  12      815.51      863.76     27.29 o 
  -1   5  12      462.89      474.10     20.32 o 
   0   5  12        3.12        9.09      8.29 o 
   1   5  12     4041.56     4174.18     58.88 o 
   2   5  12     1395.22     1377.10     26.18 o 
   3   5  12    10285.56    10136.65    136.67 o 
   4   5  12     3819.50     3687.64     68.75 o 
   5   5  12        0.99       -4.17      8.34 o 
   6   5  12      855.94      830.34     31.22 o 
   7   5  12      972.13      924.02     34.04 o 
   8   5  12      808.25      731.50     44.77 o 
   9   5  12      324.89      324.85     22.19 o 
  10   5  12      125.21      155.27     27.21 o 
  11   5  12      104.74      121.09     45.06 o 
  -9   6  12       30.56       18.50     28.60 o 
  -8   6  12     3357.29     3331.07     95.70 o 
  -7   6  12      400.04      319.93     27.08 o 
  -6   6  12      374.12      380.78     28.14 o 
  -5   6  12       62.81       54.24     50.06 o 
  -4   6  12       95.03       88.68     15.51 o 
  -3   6  12       14.65       27.74     15.16 o 
  -2   6  12      307.95      313.77     16.26 o 
  -1   6  12      123.72      160.69     14.40 o 
   0   6  12      145.68      159.75     10.61 o 
   1   6  12        2.53        6.75      5.25 o 
   2   6  12     1574.69     1514.79     33.10 o 
   3   6  12     1563.57     1516.32     39.57 o 
   4   6  12     2341.32     2333.65     52.99 o 
   5   6  12     6512.34     6363.54    104.16 o 
   6   6  12      399.31      425.73     22.90 o 
   7   6  12     3155.69     2944.35     78.80 o 
   8   6  12     2220.16     2065.50     56.81 o 
   9   6  12       63.23       66.56     14.77 o 
  10   6  12       17.24       44.47     24.78 o 
  -9   7  12     1836.48     1832.63     71.33 o 
  -8   7  12       36.92       58.70     18.28 o 
  -7   7  12     3689.99     3700.20    106.14 o 
  -6   7  12      958.08      935.49     44.64 o 
  -5   7  12       52.33       82.51     15.66 o 
  -4   7  12      752.68      777.27     37.17 o 
  -3   7  12       11.08       20.61     11.50 o 
  -2   7  12        5.41        4.42      8.11 o 
  -1   7  12      655.10      636.20     24.89 o 
   0   7  12        3.35       -7.30      7.88 o 
   1   7  12      722.32      794.91     20.68 o 
   2   7  12      272.14      242.44     13.43 o 
   3   7  12     2457.43     2419.07     54.12 o 
   4   7  12      535.75      555.74     24.20 o 
   5   7  12     1000.32      944.98     33.81 o 
   6   7  12     2445.92     2366.49     58.81 o 
   7   7  12     1231.83     1230.23     41.66 o 
   8   7  12     1318.27     1228.98     42.82 o 
   9   7  12     1217.98     1052.90     40.50 o 
  10   7  12       20.31       22.15     14.75 o 
  -8   8  12     1550.60     1681.02     66.00 o 
  -7   8  12      208.74      277.57     38.39 o 
  -6   8  12     3952.76     3918.13    101.93 o 
  -5   8  12     2413.04     2533.99     75.84 o 
  -4   8  12       80.24       86.65     15.64 o 
  -3   8  12     1025.70     1131.13     59.36 o 
  -2   8  12      489.07      546.63     29.92 o 
  -1   8  12      174.00      162.27     13.48 o 
   0   8  12       19.58       21.24      8.66 o 
   1   8  12      137.99      137.36     16.10 o 
   2   8  12      144.64      204.59     13.48 o 
   3   8  12      311.58      357.22     23.65 o 
   4   8  12       54.61       92.41     17.02 o 
   5   8  12     1052.81     1062.79     37.11 o 
   6   8  12      360.68      425.38     23.27 o 
   7   8  12       24.73       34.22     13.85 o 
   8   8  12     1412.90     1330.54     45.60 o 
   9   8  12      456.99      461.06     30.10 o 
  -7   9  12      792.60      759.95     43.57 o 
  -6   9  12      842.51      789.74     79.95 o 
  -5   9  12     2008.49     1960.75    138.29 o 
  -4   9  12     2872.59     2796.07     79.46 o 
  -3   9  12        0.07       -0.53     13.31 o 
  -2   9  12     5600.12     5678.19    118.29 o 
  -1   9  12      249.89      289.65     18.58 o 
   0   9  12      305.41      354.26     18.98 o 
   1   9  12      313.95      280.01     15.40 o 
   2   9  12        4.35       -4.18      8.48 o 
   3   9  12     1368.54     1303.15     40.89 o 
   4   9  12     1042.89      988.68     49.20 o 
   5   9  12        0.01        7.12     11.58 o 
   6   9  12      164.25      185.82     17.86 o 
   7   9  12       26.88       41.61     15.03 o 
   8   9  12       34.34       42.62     12.94 o 
   9   9  12      972.02      957.43     49.46 o 
  -7  10  12       47.07       60.00     30.86 o 
  -6  10  12      882.00      772.50     89.95 o 
  -5  10  12      159.00      203.05     65.27 o 
  -4  10  12      306.25      319.61     26.50 o 
  -3  10  12     3287.64     3256.74     87.37 o 
  -2  10  12      343.34      364.04     26.35 o 
  -1  10  12     6959.22     6700.50    133.11 o 
   0  10  12     2867.12     2790.84     59.99 o 
   1  10  12      211.15      223.01     16.59 o 
   2  10  12      833.31      815.84     39.48 o 
   3  10  12        1.58       12.91     14.48 o 
   4  10  12      210.94      181.01     22.19 o 
   5  10  12      838.25      787.17     43.97 o 
   6  10  12       13.99       25.07     17.60 o 
   7  10  12      669.83      704.56     42.94 o 
   8  10  12      196.37      229.16     43.23 o 
  -5  11  12       46.96       95.17     29.25 o 
  -4  11  12       10.27       13.23     25.27 o 
  -3  11  12       19.86       70.87     25.27 o 
  -2  11  12      627.31      710.66     73.45 o 
   1  11  12     1941.67     1898.55     60.33 o 
   2  11  12       29.31       62.19     21.99 o 
   3  11  12      801.76      772.81     33.21 o 
   4  11  12      226.95      243.58     26.45 o 
   5  11  12      309.57      330.81     28.57 o 
   6  11  12        3.66       11.70     24.30 o 
   7  11  12       79.94       83.66     38.18 o 
  -4  12  12       31.34       68.72     31.83 o 
  -3  12  12      272.76      330.25     84.79 o 
  -2  12  12        2.14       40.97     27.64 o 
   2  12  12     2435.13     2499.56    105.71 o 
   3  12  12      149.58      193.78     30.00 o 
   4  12  12      985.64     1183.34     54.76 o 
   5  12  12      194.66      194.96     41.51 o 
   2  13  12        1.54       40.76     29.46 o 
  -3 -10  13      229.78      227.76     43.01 o 
  -2 -10  13       13.41        0.50     18.38 o 
  -1 -10  13      162.50      175.77     21.33 o 
   0 -10  13       53.66       36.30     16.62 o 
   1 -10  13       63.61       58.05     17.88 o 
   2 -10  13      395.41      367.23     52.05 o 
   3 -10  13      362.35      439.07     55.27 o 
  -4  -9  13      271.24      326.12     33.39 o 
  -3  -9  13       47.60       82.74     20.83 o 
  -2  -9  13      262.15      277.12     22.08 o 
  -1  -9  13       55.72       48.27     14.68 o 
   0  -9  13        0.92       -2.56     26.92 o 
   1  -9  13      199.70      222.99     35.48 o 
   2  -9  13        8.12       34.48     19.28 o 
   3  -9  13      184.04      232.69     28.78 o 
   4  -9  13     1253.72     1277.78     60.88 o 
   5  -9  13       42.97       68.82     37.85 o 
  -6  -8  13     1238.15     1196.44     70.97 o 
  -5  -8  13      906.32      916.28     62.32 o 
  -4  -8  13        0.65       24.04     17.02 o 
  -3  -8  13     1297.20     1369.87     45.77 o 
  -2  -8  13       23.09       38.24     13.17 o 
  -1  -8  13      205.76      231.72     19.82 o 
   0  -8  13       74.17      107.97     14.83 o 
   1  -8  13       16.66       10.06     20.16 o 
   2  -8  13      145.82      188.84     17.69 o 
   3  -8  13      136.43      123.09     23.45 o 
   4  -8  13        1.17      -17.17     17.17 o 
   5  -8  13     1335.73     1264.63     70.87 o 
   6  -8  13       33.77       24.38     24.84 o 
  -7  -7  13     2294.26     2191.36     99.47 o 
  -6  -7  13      606.25      573.81     47.85 o 
  -5  -7  13     1862.42     1777.65     63.91 o 
  -4  -7  13     4247.00     4209.53    105.00 o 
  -3  -7  13       22.36       31.81     12.16 o 
  -2  -7  13      869.87      902.96     37.36 o 
  -1  -7  13      248.42      261.74     19.84 o 
   0  -7  13      110.31      115.11     14.48 o 
   1  -7  13       52.09       39.53     12.19 o 
   2  -7  13       87.77       90.38     14.06 o 
   3  -7  13     1093.06     1122.91     54.12 o 
   4  -7  13      282.71      343.61     29.68 o 
   5  -7  13       24.50       -2.15     31.99 o 
   6  -7  13      135.54      171.80     25.66 o 
   7  -7  13      305.57      347.93     36.62 o 
   8  -7  13       62.64       34.41     31.19 o 
  -8  -6  13       28.84       21.18     25.16 o 
  -7  -6  13       29.87       66.89     23.01 o 
  -6  -6  13     1115.54     1046.58     46.94 o 
  -5  -6  13       64.57       82.81     30.76 o 
  -4  -6  13     1891.18     1812.83     60.88 o 
  -3  -6  13     1467.14     1488.70     44.77 o 
  -2  -6  13      958.69      929.80     34.10 o 
  -1  -6  13     3268.69     3286.59     69.76 o 
   0  -6  13     2857.80     2747.41     73.33 o 
   1  -6  13      271.95      239.30     17.85 o 
   2  -6  13        1.94       12.32     15.24 o 
   3  -6  13       23.66       46.21     11.86 o 
   4  -6  13     3018.53     2948.97    108.50 o 
   5  -6  13      116.68      113.57     22.69 o 
   6  -6  13       19.67       43.17     43.98 o 
   7  -6  13      252.66      299.08     32.48 o 
   8  -6  13       11.80       -9.99     41.13 o 
  -8  -5  13      166.09      137.22     26.56 o 
  -7  -5  13       23.24      -11.51     18.93 o 
  -6  -5  13       42.04       87.96     27.96 o 
  -5  -5  13      578.34      538.28     31.89 o 
  -4  -5  13      216.96      280.06     23.24 o 
  -3  -5  13        1.79        1.64      9.44 o 
  -2  -5  13    11711.37    11374.17    159.25 o 
  -1  -5  13     2037.77     2084.99     73.08 o 
   0  -5  13     2700.82     2666.63     58.49 o 
   1  -5  13     4044.50     4098.92     76.75 o 
   2  -5  13      188.20      221.11     16.70 o 
   3  -5  13      329.41      356.20     27.34 o 
   4  -5  13     1320.43     1223.31     38.99 o 
   5  -5  13      848.19      742.08     40.44 o 
   6  -5  13     1865.31     1796.04     67.10 o 
   7  -5  13      401.48      448.33     36.76 o 
   8  -5  13      749.37      630.06     42.73 o 
   9  -5  13       30.04      -47.53     47.53 o 
  -8  -4  13      218.30      245.18     29.89 o 
  -7  -4  13     1056.76     1028.78     44.24 o 
  -6  -4  13       68.95       78.11     15.31 o 
  -5  -4  13      105.06      104.42     16.30 o 
  -4  -4  13     1540.21     1444.81     50.75 o 
  -3  -4  13      874.91      875.04     38.28 o 
  -2  -4  13       37.09       62.29     20.72 o 
  -1  -4  13      957.28      964.26     31.06 o 
   0  -4  13       75.85      100.19     15.32 o 
   1  -4  13       15.40        7.94      8.38 o 
   2  -4  13      273.13      298.79     18.38 o 
   3  -4  13       18.31       16.35      9.73 o 
   4  -4  13     3391.65     3351.83     67.78 o 
   5  -4  13       80.77       83.85     13.08 o 
   6  -4  13      308.63      299.52     27.97 o 
   7  -4  13       97.58      144.95     28.34 o 
   8  -4  13      284.95      261.85     60.54 o 
  10  -4  13       58.53      -42.05     51.29 o 
  -8  -3  13      147.52      183.13     33.23 o 
  -7  -3  13      136.40      161.15     24.68 o 
  -6  -3  13      663.78      645.95     48.23 o 
  -5  -3  13      563.21      576.98     30.28 o 
  -4  -3  13     6038.80     6026.10    172.49 o 
  -3  -3  13       20.60       26.59     10.64 o 
  -2  -3  13      762.82      735.07     26.14 o 
  -1  -3  13     1029.55     1059.59     31.21 o 
   0  -3  13      399.88      417.19     19.05 o 
   1  -3  13     1823.19     1767.12     41.96 o 
   2  -3  13      281.29      308.42     20.02 o 
   3  -3  13     9478.39     9354.02    110.53 o 
   4  -3  13     2093.36     2118.59     41.25 o 
   5  -3  13      500.46      515.68     19.67 o 
   6  -3  13     1910.85     1855.56     48.48 o 
   7  -3  13      307.51      314.09     32.46 o 
   8  -3  13      702.22      739.63     41.72 o 
   9  -3  13       13.61       19.22     30.86 o 
  10  -3  13        7.74       43.95     45.11 o 
  -8  -2  13     1829.76     2075.76     97.97 o 
  -7  -2  13      453.33      411.01     21.18 o 
  -6  -2  13      387.42      426.78     20.48 o 
  -5  -2  13       22.62       -0.79      8.27 o 
  -4  -2  13     1479.39     1521.27     38.46 o 
  -3  -2  13        5.94       15.90      8.60 o 
  -2  -2  13      999.16     1002.95     28.79 o 
  -1  -2  13     2540.73     2564.93     41.73 o 
   0  -2  13       49.68       90.70     12.68 o 
   1  -2  13      904.34      922.63     22.53 o 
   2  -2  13      147.36      162.75     10.86 o 
   3  -2  13        0.87        2.52      6.64 o 
   4  -2  13    10947.37    10680.81    139.41 o 
   5  -2  13     3037.82     2970.36     52.04 o 
   6  -2  13     4118.20     4216.36     66.25 o 
   7  -2  13     4558.03     4484.51    110.10 o 
   8  -2  13        7.02       -5.27     21.56 o 
   9  -2  13     1179.83     1185.61     55.72 o 
  10  -2  13        0.45      -16.79     21.25 o 
 -10  -1  13      670.35      744.68     55.81 o 
  -9  -1  13      217.18      291.28     26.53 o 
  -8  -1  13      555.13      575.79     36.99 o 
  -7  -1  13     5716.47     5049.12    146.52 o 
  -6  -1  13       26.82       18.41      9.48 o 
  -5  -1  13     1242.70     1217.05     34.75 o 
  -4  -1  13      483.03      491.15     21.12 o 
  -3  -1  13      120.14      163.35     12.71 o 
  -2  -1  13      392.93      312.11     16.18 o 
  -1  -1  13      448.63      506.70     35.15 o 
   0  -1  13     1226.63     1136.18     24.95 o 
   1  -1  13       18.84       18.54      5.06 o 
   2  -1  13       21.69       32.53     12.34 o 
   3  -1  13      778.18      766.94     22.32 o 
   4  -1  13      110.37      158.27     12.31 o 
   5  -1  13    20580.20    19681.13    204.70 o 
   6  -1  13      933.13      902.54     26.61 o 
   7  -1  13      886.89      912.26     44.85 o 
   8  -1  13     4222.38     4190.82    109.86 o 
   9  -1  13      140.09      186.62     41.02 o 
  10  -1  13      880.68      973.78     51.70 o 
  11  -1  13       44.05       51.17     24.99 o 
 -10   0  13       18.01       85.92     28.17 o 
  -9   0  13      176.43      275.78     24.95 o 
  -8   0  13      504.60      524.22     32.19 o 
  -7   0  13      191.79      231.46     27.85 o 
  -6   0  13     4578.12     4328.83     76.87 o 
  -5   0  13      497.53      446.26     21.02 o 
  -4   0  13     2326.95     2155.95     47.54 o 
  -3   0  13      356.71      324.25     17.10 o 
  -2   0  13      474.10      406.04     18.67 o 
  -1   0  13     1040.97     1101.86     30.06 o 
   0   0  13       42.71       53.42      7.67 o 
   1   0  13      665.74      912.16     19.62 o 
   2   0  13      556.17      495.39     17.57 o 
   3   0  13        9.42       19.98      6.88 o 
   4   0  13     1627.06     1809.67     36.66 o 
   5   0  13        4.23       17.17     13.63 o 
   6   0  13      766.65      766.15     29.90 o 
   7   0  13      723.05      726.10     53.55 o 
   8   0  13        3.42       70.44     18.16 o 
   9   0  13     2612.26     2680.05     87.30 o 
  10   0  13      467.73      554.24     82.32 o 
  11   0  13      537.99      535.09     92.70 o 
 -10   1  13      124.48      187.65     23.50 o 
  -9   1  13       24.23       24.60     17.45 o 
  -8   1  13        5.99       15.51     15.16 o 
  -7   1  13       16.22       19.54     17.85 o 
  -6   1  13      751.39      732.53     38.34 o 
  -5   1  13     8757.61     8659.77    122.38 o 
  -4   1  13     1923.32     1931.40     45.00 o 
  -3   1  13     5566.25     5669.58     87.37 o 
  -2   1  13    14316.42    14277.57    173.56 o 
  -1   1  13        2.07       -2.32     12.08 o 
   0   1  13     6470.60     6350.98    107.16 o 
   1   1  13       82.71      126.28      9.23 o 
   2   1  13      270.95      299.57     13.21 o 
   3   1  13     2529.00     2500.82     49.16 o 
   4   1  13      386.67      371.04     15.92 o 
   5   1  13        7.55        6.88     21.70 o 
   6   1  13      262.84      255.49     27.88 o 
   7   1  13      452.62      449.82     35.76 o 
   8   1  13      225.68      236.91     26.54 o 
   9   1  13       14.53       37.50     18.89 o 
  10   1  13     3128.61     3278.50    101.64 o 
  11   1  13      667.48      726.39     44.98 o 
 -10   2  13       36.59       38.69     32.05 o 
  -9   2  13      327.09      328.78     31.31 o 
  -8   2  13      201.33      213.16     24.85 o 
  -7   2  13     1505.10     1360.14     53.34 o 
  -6   2  13       54.78       41.34     38.71 o 
  -5   2  13        0.06      -11.23     11.23 o 
  -4   2  13     1874.22     1966.38     45.98 o 
  -3   2  13     4874.57     4681.47    115.89 o 
  -2   2  13     5060.29     4831.52     77.40 o 
  -1   2  13    27733.37    26138.87    631.21 o 
   0   2  13       40.39       56.25      9.53 o 
   1   2  13    15159.07    15066.02    152.84 o 
   2   2  13     2140.56     2080.39     31.89 o 
   3   2  13        9.82       32.65      6.43 o 
   4   2  13      128.63      130.79     12.13 o 
   5   2  13      362.30      376.24     20.05 o 
   6   2  13      185.68      205.01     17.36 o 
   7   2  13     2490.57     2450.25     57.95 o 
   8   2  13      210.08      199.24     19.04 o 
   9   2  13        8.83       21.86     16.54 o 
  10   2  13       27.10       27.63     29.20 o 
  11   2  13      742.40      812.48     49.74 o 
 -10   3  13       83.87       89.85     22.54 o 
  -9   3  13       42.07       74.59     30.11 o 
  -8   3  13      578.16      545.29     34.69 o 
  -7   3  13       74.03       97.73     24.14 o 
  -6   3  13       16.62       32.26     13.82 o 
  -5   3  13        2.82        3.07     15.27 o 
  -4   3  13       24.27       43.20      9.77 o 
  -3   3  13      828.03      822.34     29.78 o 
  -2   3  13     1121.77     1085.33     31.83 o 
  -1   3  13     1385.21     1279.69     34.27 o 
   0   3  13    11585.60    11751.15    152.14 o 
   1   3  13     1164.03     1165.94     26.89 o 
   2   3  13     8688.36     8626.08     87.77 o 
   3   3  13     6523.02     6772.09     82.90 o 
   4   3  13      117.33      152.15     13.64 o 
   5   3  13     1572.54     1545.25     41.01 o 
   6   3  13      150.22      185.11     16.51 o 
   7   3  13     1014.66      955.56     48.26 o 
   8   3  13     2030.74     1944.07     52.55 o 
   9   3  13      170.70      181.97     17.03 o 
  10   3  13       95.82      114.11     28.66 o 
  11   3  13      181.28      349.49     51.94 o 
 -10   4  13       17.73      -32.04     46.83 o 
  -9   4  13      741.54      728.18     83.45 o 
  -8   4  13      173.22      190.80     24.28 o 
  -7   4  13      104.86       90.76     19.30 o 
  -6   4  13       99.12      106.62     16.69 o 
  -5   4  13      131.35      118.04     32.69 o 
  -4   4  13       13.28       16.26     12.47 o 
  -3   4  13      634.67      624.07     24.28 o 
  -2   4  13       25.94       39.06      8.72 o 
  -1   4  13      232.26      271.60     16.35 o 
   0   4  13        0.27       15.73      7.37 o 
   1   4  13      885.90      745.04     19.51 o 
   2   4  13     1258.90     1387.83     26.00 o 
   3   4  13     5533.34     5547.74     86.55 o 
   4   4  13     6990.09     7039.73    112.06 o 
   5   4  13       37.52       51.29     10.39 o 
   6   4  13     3128.69     3094.52     65.57 o 
   7   4  13       22.40       36.65     10.60 o 
   8   4  13      886.17      879.72     38.11 o 
   9   4  13      426.88      390.43     28.76 o 
  10   4  13       51.95       47.72     33.12 o 
  11   4  13        1.54       10.54     36.24 o 
  -9   5  13      273.76      325.14     30.81 o 
  -8   5  13     3649.10     3497.15     98.86 o 
  -7   5  13       98.71      107.28     38.12 o 
  -6   5  13       31.45        9.39     14.65 o 
  -5   5  13      536.25      507.31     32.29 o 
  -4   5  13       50.25       81.99     15.74 o 
  -3   5  13      112.70      144.12     18.00 o 
  -2   5  13       53.44       68.67     14.23 o 
  -1   5  13      882.70      922.69     29.11 o 
   0   5  13      130.78      166.54     13.52 o 
   1   5  13       15.55       18.40      8.03 o 
   2   5  13     2879.83     2874.74     41.79 o 
   3   5  13     4020.26     4099.64     71.60 o 
   4   5  13      383.51      395.54     19.39 o 
   5   5  13     6291.16     6117.14    100.51 o 
   6   5  13       28.91       48.32     15.71 o 
   7   5  13     4117.81     3991.10     80.60 o 
   8   5  13      554.50      554.54     27.51 o 
   9   5  13        1.66       28.72     13.71 o 
  10   5  13       44.01       41.97     15.77 o 
  -9   6  13     1392.24     1372.19     62.15 o 
  -8   6  13      133.78       82.35     22.49 o 
  -7   6  13     3060.89     2990.69     87.97 o 
  -6   6  13     2202.03     2191.68     71.05 o 
  -5   6  13      265.86      283.82     38.18 o 
  -4   6  13      808.89      889.99     40.64 o 
  -3   6  13      169.36      197.26     20.31 o 
  -2   6  13     1332.40     1358.06     36.52 o 
  -1   6  13     2008.59     1985.78     45.18 o 
   0   6  13      296.07      297.81     17.05 o 
   1   6  13      109.28      184.95     12.31 o 
   2   6  13      436.89      443.80     22.20 o 
   3   6  13      306.07      298.15     17.18 o 
   4   6  13     3086.82     3083.22    107.81 o 
   5   6  13      663.29      648.94     37.33 o 
   6   6  13     3994.27     3807.55     76.86 o 
   7   6  13      560.09      597.47     27.22 o 
   8   6  13     2169.31     2188.60     59.11 o 
   9   6  13      664.41      687.27     31.56 o 
  10   6  13       20.25       18.45     16.43 o 
  -8   7  13     2636.71     2494.06    101.19 o 
  -7   7  13     1328.32     1280.14     55.72 o 
  -6   7  13     3423.23     3321.90    100.71 o 
  -5   7  13     1964.29     1940.85     64.74 o 
  -4   7  13       25.38       22.85     18.87 o 
  -3   7  13      810.50      795.77     37.59 o 
  -2   7  13      133.07      132.45     12.59 o 
  -1   7  13       29.14       43.20     18.33 o 
   0   7  13      244.61      245.66     16.60 o 
   1   7  13      445.32      441.78     17.57 o 
   2   7  13     1483.36     1484.60     39.48 o 
   3   7  13      206.24      201.04     15.71 o 
   4   7  13      708.21      711.62     28.11 o 
   5   7  13     1588.75     1654.89     62.02 o 
   6   7  13      138.63      149.24     15.57 o 
   7   7  13      699.78      716.15     31.60 o 
   8   7  13      864.57      843.93     35.63 o 
   9   7  13      866.94      891.29     37.10 o 
  10   7  13     2135.52     1959.41     58.95 o 
  -8   8  13        6.50       10.95     20.04 o 
  -7   8  13      789.98      762.20     43.87 o 
  -6   8  13     1286.33     1299.86     54.66 o 
  -5   8  13      785.34      791.95     40.76 o 
  -4   8  13     3510.53     3515.37     98.23 o 
  -3   8  13       69.87       89.67     15.84 o 
  -2   8  13     5844.65     5620.93    116.58 o 
  -1   8  13      736.77      774.82     27.57 o 
   0   8  13      998.94      907.22     30.45 o 
   1   8  13      168.65      122.31     18.75 o 
   2   8  13      384.26      318.32     36.34 o 
   3   8  13       38.79       83.26     11.44 o 
   4   8  13      114.34      151.02     17.90 o 
   5   8  13      158.16      163.26     19.97 o 
   6   8  13       43.14       48.17     12.37 o 
   7   8  13       15.68        8.96     20.24 o 
   8   8  13       66.27       99.64     26.67 o 
   9   8  13     1653.33     1542.25     51.52 o 
  -7   9  13        2.67        6.23     19.88 o 
  -6   9  13      569.21      523.37     34.57 o 
  -5   9  13     1786.28     1736.58     63.30 o 
  -4   9  13       34.74       46.33     16.44 o 
  -3   9  13     4992.54     4736.03    109.10 o 
  -2   9  13      887.32      917.05     41.99 o 
  -1   9  13     6650.66     6330.87    126.47 o 
   0   9  13     2676.35     2620.11     56.67 o 
   1   9  13       14.53       29.40     10.13 o 
   2   9  13      140.31      200.63     15.90 o 
   3   9  13       11.37       22.47     12.61 o 
   4   9  13      472.69      457.36     24.51 o 
   5   9  13      572.48      532.56     29.08 o 
   6   9  13        1.17       -4.15     14.97 o 
   7   9  13      642.59      601.48     29.65 o 
   8   9  13      331.48      333.28     24.03 o 
   9   9  13      652.65      694.62     52.53 o 
  -6  10  13        0.96        4.71     19.66 o 
  -5  10  13       18.19        6.77     18.66 o 
  -4  10  13        2.17      -13.81     29.36 o 
  -3  10  13      323.92      317.56     28.62 o 
  -2  10  13     2992.14     3040.73     82.48 o 
  -1  10  13      965.46     1041.25     44.07 o 
   0  10  13     2403.25     2410.18     56.40 o 
   1  10  13     2324.30     2266.53     53.82 o 
   2  10  13        5.83        4.55     13.14 o 
   3  10  13      934.38      949.54     85.44 o 
   4  10  13       93.98      120.44     17.86 o 
   5  10  13      210.76      201.35     24.81 o 
   6  10  13       98.88      124.70     21.65 o 
   7  10  13       83.90       90.28     23.54 o 
   8  10  13      347.02      360.14     57.10 o 
  -5  11  13       69.26       77.32     32.05 o 
  -4  11  13       96.56      129.80     31.62 o 
  -3  11  13       20.49       31.08     25.16 o 
  -2  11  13       38.77       29.89     26.88 o 
   1  11  13      243.51      346.48     35.70 o 
   2  11  13     2391.04     2391.81    102.91 o 
   3  11  13      534.05      509.72     45.70 o 
   4  11  13      477.93      487.57     46.46 o 
   5  11  13      262.67      286.27     27.82 o 
   6  11  13      119.81      183.78     41.19 o 
   7  11  13       94.67      116.14     43.12 o 
  -3  12  13        0.01       19.89     27.21 o 
   2  12  13        8.74       14.52     26.02 o 
   3  12  13     1628.65     1628.63     85.28 o 
   4  12  13      677.60      662.74     53.23 o 
  -1 -10  14      257.13      270.45     39.47 o 
   0 -10  14      199.56      185.99     24.42 o 
   1 -10  14      110.69       62.38     22.40 o 
   2 -10  14        0.67      -32.80     36.35 o 
  -4  -9  14        0.27      -16.67     36.13 o 
  -3  -9  14      496.60      457.14     32.91 o 
  -2  -9  14       88.24       96.07     33.28 o 
  -1  -9  14     1135.02     1045.75     40.02 o 
   0  -9  14      348.27      331.83     23.76 o 
   1  -9  14       42.81       37.13     15.75 o 
   2  -9  14       32.12       32.53     21.21 o 
   3  -9  14        2.93       11.13     21.48 o 
   4  -9  14      445.56      409.28     52.69 o 
  -5  -8  14      625.62      678.13     73.88 o 
  -4  -8  14     1596.81     1643.30     62.96 o 
  -3  -8  14        0.18       -3.17     16.83 o 
  -2  -8  14       25.06       43.94     30.22 o 
  -1  -8  14       14.37       33.13     13.46 o 
   0  -8  14        0.28       15.06     13.03 o 
   1  -8  14        3.04       14.44     14.43 o 
   2  -8  14       75.24       65.18     15.43 o 
   3  -8  14      758.99      744.37     59.90 o 
   4  -8  14       34.18       43.25     42.15 o 
   5  -8  14        6.44        2.53     38.71 o 
   6  -8  14     1179.02     1218.21     60.51 o 
  -7  -7  14        8.27       37.64     25.49 o 
  -6  -7  14      137.89      129.69     29.03 o 
  -5  -7  14     2085.27     2113.66     71.38 o 
  -4  -7  14      262.05      279.04     26.12 o 
  -3  -7  14     3934.18     3610.65    191.90 o 
  -2  -7  14      176.58      205.18     81.67 o 
  -1  -7  14      656.47      642.49     38.21 o 
   0  -7  14     1435.53     1447.15     45.26 o 
   1  -7  14        5.49      -11.83     11.83 o 
   2  -7  14      673.01      680.08     30.64 o 
   3  -7  14        4.29       16.59     13.55 o 
   4  -7  14       99.09       97.32     22.26 o 
   5  -7  14       77.53       80.39     25.16 o 
   6  -7  14        0.21        2.99     25.65 o 
   7  -7  14       34.42       22.37     97.32 o 
  -8  -6  14      242.80      196.68     33.77 o 
  -7  -6  14      326.50      341.10     36.56 o 
  -6  -6  14       71.02       92.96     18.66 o 
  -5  -6  14       47.66       35.75     21.72 o 
  -4  -6  14     3315.94     3065.64    206.68 o 
  -3  -6  14        8.34       14.53     18.33 o 
  -2  -6  14     7166.91     6907.20    140.90 o 
  -1  -6  14     1869.05     1873.66     50.75 o 
   0  -6  14     1096.71     1136.78     37.96 o 
   1  -6  14     4028.89     3937.67     79.14 o 
   2  -6  14      291.54      287.84     20.17 o 
   3  -6  14     1420.58     1450.58     44.83 o 
   4  -6  14       57.30       53.43     16.32 o 
   5  -6  14        1.65      -20.70     20.70 o 
   6  -6  14     1209.70     1130.63     80.92 o 
   7  -6  14       41.86        4.95     21.33 o 
   8  -6  14       89.79       42.24     26.15 o 
  -8  -5  14        8.61       15.81     23.34 o 
  -7  -5  14      349.50      329.11     26.59 o 
  -6  -5  14      502.89      484.93     31.90 o 
  -5  -5  14      141.63      152.19     20.22 o 
  -4  -5  14       95.07       70.39     24.52 o 
  -3  -5  14       57.45       55.39     12.54 o 
  -2  -5  14      463.95      501.59     34.14 o 
  -1  -5  14     3855.50     3727.59     91.60 o 
   0  -5  14      944.71      939.45     32.99 o 
   1  -5  14     1875.02     1833.00     47.70 o 
   2  -5  14     8690.26     8615.69    131.12 o 
   3  -5  14      269.60      232.74     18.64 o 
   4  -5  14     1898.96     1972.60     51.91 o 
   5  -5  14      179.96      237.15     26.25 o 
   6  -5  14      592.94      572.18     40.86 o 
   7  -5  14        7.24        8.75     45.38 o 
   8  -5  14       13.28      -38.39     38.39 o 
   9  -5  14      927.00      943.63     99.15 o 
  -8  -4  14      169.89      115.49     25.59 o 
  -7  -4  14      223.87      225.99     40.70 o 
  -6  -4  14      398.30      372.94     28.22 o 
  -5  -4  14      453.06      443.53     28.16 o 
  -4  -4  14     1979.44     1939.90     61.47 o 
  -3  -4  14      402.38      367.79     25.47 o 
  -2  -4  14     3003.60     2926.77     77.06 o 
  -1  -4  14      147.93      162.83     18.51 o 
   0  -4  14       45.27       46.64     13.59 o 
   1  -4  14       34.99       35.48      9.88 o 
   2  -4  14      229.33      223.05     16.74 o 
   3  -4  14     2671.20     2589.06     57.74 o 
   4  -4  14      527.95      576.69     39.69 o 
   5  -4  14      487.03      457.66     24.19 o 
   6  -4  14      164.29      182.15     25.49 o 
   7  -4  14      159.56      156.15     25.58 o 
   8  -4  14      503.78      391.00     72.05 o 
   9  -4  14      240.33      159.58     60.76 o 
  -8  -3  14     2835.27     2995.41    124.42 o 
  -7  -3  14       43.41       50.86     15.27 o 
  -6  -3  14       61.08      100.07     15.73 o 
  -5  -3  14       24.46        1.81     17.47 o 
  -4  -3  14      245.55      282.16     22.34 o 
  -3  -3  14       19.12       16.69     10.38 o 
  -2  -3  14      217.41      258.57     21.50 o 
  -1  -3  14     3243.22     3116.66     77.45 o 
   0  -3  14      246.44      273.29     20.56 o 
   1  -3  14      299.23      281.26     16.81 o 
   2  -3  14     1799.49     1859.75     45.01 o 
   3  -3  14       43.47       82.63     11.83 o 
   4  -3  14     9408.54     9353.60    135.89 o 
   5  -3  14      114.42      123.64     21.82 o 
   6  -3  14     1258.42     1342.18     41.50 o 
   7  -3  14     3549.84     3547.90    176.57 o 
   8  -3  14       68.85       78.86     19.61 o 
   9  -3  14      565.57      515.03     39.65 o 
  10  -3  14        0.09      -30.23     73.93 o 
  -8  -2  14     1921.81     1855.74     92.70 o 
  -7  -2  14     8881.90     8566.73    159.91 o 
  -6  -2  14        0.62       17.01     11.94 o 
  -5  -2  14      803.07      845.80     29.16 o 
  -4  -2  14     1202.92     1185.32     34.28 o 
  -3  -2  14      557.59      569.30     22.62 o 
  -2  -2  14     2339.05     2217.64     47.16 o 
  -1  -2  14      213.42      226.10     16.66 o 
   0  -2  14     1033.49     1065.15     24.59 o 
   1  -2  14     2705.73     2574.21     64.32 o 
   2  -2  14      136.54      152.53     10.98 o 
   3  -2  14      188.31      204.81     14.70 o 
   4  -2  14       23.28       20.25      8.13 o 
   5  -2  14     2325.37     2400.52     55.47 o 
   6  -2  14     3505.95     3438.55     59.30 o 
   7  -2  14      428.49      444.48     33.07 o 
   8  -2  14     4257.78     4352.73    114.51 o 
   9  -2  14      386.48      464.81     36.19 o 
  10  -2  14      327.39      361.21     55.97 o 
 -10  -1  14       13.34      -20.32     28.82 o 
  -9  -1  14      184.85      203.75     22.97 o 
  -8  -1  14      873.49      851.68     41.15 o 
  -7  -1  14      680.82      639.80     34.07 o 
  -6  -1  14     3264.69     3262.13     65.37 o 
  -5  -1  14     1457.10     1346.77     37.81 o 
  -4  -1  14     6222.28     6141.46     95.48 o 
  -3  -1  14      497.52      525.05     21.40 o 
  -2  -1  14      121.73      133.03     11.82 o 
  -1  -1  14      662.35      692.04     24.22 o 
   0  -1  14       27.75       45.54      6.63 o 
   1  -1  14       45.40       29.36      6.92 o 
   2  -1  14      467.00      440.86     16.42 o 
   3  -1  14        0.84       -0.50      6.92 o 
   4  -1  14      405.20      432.75     18.27 o 
   5  -1  14      101.18      107.05     10.90 o 
   6  -1  14       58.89       91.34     15.19 o 
   7  -1  14     1992.87     1944.72     67.27 o 
   8  -1  14       33.61       45.81     18.87 o 
   9  -1  14     4710.02     4745.51    124.84 o 
  10  -1  14      876.06      878.86     56.03 o 
 -10   0  14        3.25       35.70     28.71 o 
  -9   0  14        4.63      -17.21     29.89 o 
  -8   0  14       50.42       52.51     15.80 o 
  -7   0  14      234.26      300.98     33.39 o 
  -6   0  14        3.07        3.10     13.30 o 
  -5   0  14     3562.14     3467.00     66.29 o 
  -4   0  14     3231.51     3136.21     61.42 o 
  -3   0  14      261.33      263.20     16.17 o 
  -2   0  14     6192.66     5724.65     88.12 o 
  -1   0  14        9.37       18.28      7.41 o 
   0   0  14     1351.42     1186.11     32.20 o 
   1   0  14       83.82       89.78      8.24 o 
   2   0  14      387.91      436.74     18.96 o 
   3   0  14     1110.97     1067.68     27.34 o 
   4   0  14       32.04       40.08     14.11 o 
   5   0  14     2264.27     2323.93     62.55 o 
   6   0  14      107.83      123.03     14.50 o 
   7   0  14       79.47      111.97     25.54 o 
   8   0  14      252.36      319.55     31.67 o 
   9   0  14        3.42       29.63     28.28 o 
  10   0  14     1593.69     1798.49     71.74 o 
  11   0  14      667.19      692.21     75.71 o 
 -10   1  14        8.86        7.38     55.49 o 
  -9   1  14     1014.45      910.39     71.51 o 
  -8   1  14       49.39       74.54     17.71 o 
  -7   1  14      536.91      513.68     31.72 o 
  -6   1  14      383.49      354.17     26.58 o 
  -5   1  14       80.13       70.87     11.20 o 
  -4   1  14     2659.30     2795.83     57.42 o 
  -3   1  14      901.34      932.07     30.01 o 
  -2   1  14     3096.51     3111.15     59.07 o 
  -1   1  14    15571.55    15271.13    297.61 o 
   0   1  14      526.60      513.36     24.89 o 
   1   1  14    12488.20    12437.27    150.93 o 
   2   1  14     1431.53     1472.04     35.88 o 
   3   1  14      481.86      475.35     25.53 o 
   4   1  14     1167.17     1167.52     28.70 o 
   5   1  14      791.23      826.20     30.63 o 
   6   1  14     1640.88     1679.34     45.57 o 
   7   1  14      262.83      290.06     46.34 o 
   8   1  14        2.44       54.92     17.76 o 
   9   1  14      143.33      169.97     31.40 o 
  10   1  14      145.91      193.79     85.87 o 
  11   1  14      323.58      422.19     64.41 o 
 -10   2  14      515.63      513.28     35.76 o 
  -9   2  14       29.77       44.93     18.30 o 
  -8   2  14      211.03      245.45     26.56 o 
  -7   2  14     1523.62     1473.01     55.81 o 
  -6   2  14        0.98       -8.59     14.46 o 
  -5   2  14      163.13      141.69     15.83 o 
  -4   2  14       18.91       17.08      9.39 o 
  -3   2  14      862.85      845.23     29.13 o 
  -2   2  14     1792.17     1830.01     43.19 o 
  -1   2  14     1622.06     1622.66     40.03 o 
   0   2  14    16724.30    15786.37    280.20 o 
   1   2  14     3076.33     2976.76     47.48 o 
   2   2  14     4794.96     4648.30     63.65 o 
   3   2  14     6757.12     6754.75     96.26 o 
   4   2  14       14.39       22.73      8.64 o 
   5   2  14     2913.52     2850.07     60.01 o 
   6   2  14      238.42      287.63     18.91 o 
   7   2  14        0.48       14.39     18.22 o 
   8   2  14     1144.70     1157.02     39.20 o 
   9   2  14      150.49      163.02     22.96 o 
  10   2  14        3.83       -5.00     33.93 o 
  11   2  14       56.98      109.26     41.29 o 
 -10   3  14       59.71       48.93     22.69 o 
  -9   3  14      880.68      812.92     44.34 o 
  -8   3  14      337.87      315.97     30.65 o 
  -7   3  14       28.94       42.26     15.28 o 
  -6   3  14      182.65      176.63     21.23 o 
  -5   3  14        2.99      -14.78     24.20 o 
  -4   3  14       82.91       97.95     12.76 o 
  -3   3  14      188.18      218.22     17.12 o 
  -2   3  14       69.27       56.53     18.98 o 
  -1   3  14     1728.12     1646.38     40.58 o 
   0   3  14        6.90       -5.99      7.10 o 
   1   3  14      871.57      757.23     22.93 o 
   2   3  14     4788.81     4783.13     65.43 o 
   3   3  14     2838.16     2846.60     53.22 o 
   4   3  14     4185.62     3976.43     70.97 o 
   5   3  14     1692.86     1655.61     43.53 o 
   6   3  14     2347.90     2270.25     54.01 o 
   7   3  14      627.21      583.20     44.32 o 
   8   3  14        9.68       32.09     19.91 o 
   9   3  14      856.04      881.52     35.04 o 
  10   3  14       24.31       63.31     23.60 o 
  11   3  14      153.98      168.08     45.70 o 
 -10   4  14     1437.36     1399.58     90.76 o 
  -9   4  14        4.18        1.93     40.54 o 
  -8   4  14     1778.94     1687.01     64.90 o 
  -7   4  14      975.28      956.39     49.63 o 
  -6   4  14      674.02      653.45     36.22 o 
  -5   4  14       22.42       17.61     14.12 o 
  -4   4  14        3.25       36.36     16.24 o 
  -3   4  14      148.73      176.14     14.15 o 
  -2   4  14     1533.00     1560.25     40.25 o 
  -1   4  14      478.45      498.08     22.04 o 
   0   4  14     1532.37     1524.75     38.90 o 
   1   4  14        0.54        3.06      7.82 o 
   2   4  14      947.74      983.02     25.35 o 
   3   4  14     1859.96     1814.58     62.16 o 
   4   4  14       46.52       60.87     12.24 o 
   5   4  14     2311.49     2266.56     52.70 o 
   6   4  14      153.99      182.17     15.72 o 
   7   4  14    10728.40    10033.44    149.82 o 
   8   4  14     1225.89     1266.64     41.77 o 
   9   4  14      860.86      829.71     33.95 o 
  10   4  14       13.56        9.73     37.10 o 
  11   4  14      206.59      315.83     50.33 o 
  -9   5  14     3085.55     3136.64    119.31 o 
  -8   5  14      208.48      226.95     27.23 o 
  -7   5  14     4486.14     4273.34    109.02 o 
  -6   5  14       31.19       49.58     16.29 o 
  -5   5  14      907.08      937.82     43.75 o 
  -4   5  14        3.19       -6.84     24.14 o 
  -3   5  14      229.08      290.73     17.69 o 
  -2   5  14     3061.67     3112.35     61.26 o 
  -1   5  14     1884.20     1992.50     46.22 o 
   0   5  14      205.53      229.38     16.15 o 
   1   5  14       91.10       91.42     14.81 o 
   2   5  14       80.39       83.32      8.27 o 
   3   5  14      679.13      729.70     32.68 o 
   4   5  14     2116.34     2057.89     48.74 o 
   5   5  14       22.05       46.64      9.69 o 
   6   5  14     3227.28     3185.91     68.52 o 
   7   5  14     3318.82     3316.38     72.43 o 
   8   5  14     2358.86     2219.53     58.82 o 
   9   5  14     1446.66     1431.31     47.25 o 
  10   5  14        8.28       26.77     15.70 o 
  -9   6  14       60.47       55.14     32.74 o 
  -8   6  14     3499.96     3400.54     99.96 o 
  -7   6  14      413.55      451.22     32.89 o 
  -6   6  14      688.44      731.03     40.82 o 
  -5   6  14     1735.44     1804.90     62.81 o 
  -4   6  14      176.47      227.74     23.80 o 
  -3   6  14     2195.88     2154.66     66.89 o 
  -2   6  14        1.44       -9.80     13.03 o 
  -1   6  14      492.75      501.13     22.35 o 
   0   6  14     2845.51     2700.97     64.40 o 
   1   6  14       66.00       61.88      8.63 o 
   2   6  14     1756.73     1812.65     44.24 o 
   3   6  14      405.54      425.66     33.17 o 
   4   6  14     1446.38     1485.36     50.35 o 
   5   6  14     2252.90     2200.30     53.76 o 
   6   6  14       17.89       19.17     20.65 o 
   7   6  14     3456.40     3446.99     75.31 o 
   8   6  14     3288.74     3167.88     74.08 o 
   9   6  14      445.77      505.69     28.25 o 
  10   6  14     2128.53     2066.97     60.67 o 
  -8   7  14        1.28      -22.15     22.15 o 
  -7   7  14      101.74      130.62     19.48 o 
  -6   7  14     1454.78     1445.72     58.85 o 
  -5   7  14       28.97       60.75     15.86 o 
  -4   7  14     3032.73     2884.90     81.21 o 
  -3   7  14      491.99      471.54     29.80 o 
  -2   7  14     2881.08     2857.97     59.10 o 
  -1   7  14      972.07      992.15     31.99 o 
   0   7  14      172.55      202.69     15.61 o 
   1   7  14      720.45      756.69     34.71 o 
   2   7  14      130.08      157.01     17.16 o 
   3   7  14      166.91      172.43     17.20 o 
   4   7  14      216.13      217.24     29.20 o 
   5   7  14      452.73      475.55     23.30 o 
   6   7  14       23.42       24.83     11.60 o 
   7   7  14        0.07        8.81     12.80 o 
   8   7  14     1059.61     1065.71     40.30 o 
   9   7  14     1774.76     1751.32     55.01 o 
  10   7  14      242.39      297.78     27.80 o 
  -7   8  14      144.65      105.78     40.33 o 
  -6   8  14       68.80       44.61     21.13 o 
  -5   8  14      151.03      202.81     23.71 o 
  -4   8  14       45.01       50.50     15.50 o 
  -3   8  14     2321.34     2365.76     71.27 o 
  -2   8  14     1252.01     1339.66     50.26 o 
  -1   8  14     4527.56     4548.94     80.50 o 
   0   8  14     1984.69     2048.95     48.59 o 
   1   8  14       87.30      105.01     11.64 o 
   2   8  14     1761.92     1691.40     44.59 o 
   3   8  14      202.62      190.72     34.30 o 
   4   8  14     1413.28     1225.45     47.27 o 
   5   8  14      516.71      537.82     31.34 o 
   6   8  14       86.82      108.84     14.70 o 
   7   8  14      526.18      522.12     30.37 o 
   8   8  14       15.95       20.11     14.70 o 
   9   8  14      537.99      532.00     28.85 o 
  -7   9  14      315.14      257.87     40.65 o 
  -6   9  14      340.53      363.43     31.43 o 
  -5   9  14       32.80       30.40     18.04 o 
  -4   9  14       32.44       60.54     17.37 o 
  -3   9  14        0.70        8.25     14.78 o 
  -2   9  14    10221.20    10105.45    208.83 o 
  -1   9  14     4185.38     4033.95     95.82 o 
   0   9  14     4103.17     3893.95     92.53 o 
   1   9  14     4063.95     4014.24     76.33 o 
   2   9  14        1.15       13.79     10.66 o 
   3   9  14     2217.11     2166.07     66.53 o 
   4   9  14        0.98       17.50     15.65 o 
   5   9  14      186.54      192.17     20.45 o 
   6   9  14      313.06      338.53     26.03 o 
   7   9  14        7.62      -10.99     14.52 o 
   8   9  14      502.21      470.09     27.84 o 
  -6  10  14      612.02      620.32     65.17 o 
  -5  10  14       61.27       92.04     19.31 o 
  -4  10  14       60.37       39.17     35.54 o 
  -3  10  14       26.63       33.30     39.90 o 
  -2  10  14        3.00        3.19     43.34 o 
  -1  10  14     2175.70     2121.94     65.58 o 
   0  10  14     1458.85     1547.65     44.43 o 
   1  10  14      212.55      235.58     24.59 o 
   2  10  14     8077.31     7892.23    151.73 o 
   3  10  14      744.67      740.41     37.66 o 
   4  10  14     1844.81     1680.67     59.01 o 
   5  10  14      114.95      154.04     19.31 o 
   6  10  14       34.24       51.75     17.26 o 
   7  10  14        7.27      -24.84     24.84 o 
  -4  11  14       83.84       44.95     29.89 o 
  -3  11  14      221.43      174.10     34.84 o 
  -2  11  14      835.64      815.44     57.53 o 
   1  11  14      519.79      551.01     45.92 o 
   2  11  14        2.10       31.83     22.37 o 
   3  11  14     2685.35     2488.48    107.43 o 
   4  11  14      782.10      814.48     59.68 o 
   5  11  14      546.08      554.88     52.69 o 
  -3  12  14       12.68       25.49     30.76 o 
   2  12  14       89.17      150.66     30.11 o 
   3  12  14       42.58       36.56     25.92 o 
   4  12  14      611.44      778.56     57.96 o 
  -4  -9  15      921.61      845.88     72.48 o 
  -3  -9  15       59.33       14.30     32.80 o 
  -2  -9  15       35.22       54.53     20.02 o 
  -1  -9  15        5.62        3.13     19.14 o 
   0  -9  15       15.52       48.19     20.42 o 
   1  -9  15       16.49       20.21     33.34 o 
   2  -9  15        2.31        8.15     21.51 o 
   3  -9  15      354.81      296.37     50.54 o 
   4  -9  15       18.99       22.47     36.35 o 
  -5  -8  15      548.58      622.52     58.82 o 
  -4  -8  15       86.67      129.39     22.34 o 
  -3  -8  15     1665.15     1553.01     61.95 o 
  -2  -8  15      239.83      277.18     26.53 o 
  -1  -8  15     1090.49     1082.13     50.32 o 
   0  -8  15     1567.87     1645.74     63.13 o 
   1  -8  15      255.62      283.40     28.27 o 
   2  -8  15      292.54      326.95     24.25 o 
   3  -8  15        7.28       39.93     20.16 o 
   4  -8  15      150.74      153.05     25.99 o 
   5  -8  15      161.52      224.76     43.44 o 
   6  -8  15       52.27      -10.97     42.69 o 
  -6  -7  15        0.34      -23.66     23.66 o 
  -5  -7  15       22.36       61.78     19.30 o 
  -4  -7  15     1400.59     1409.96     58.09 o 
  -3  -7  15       54.98       66.27     27.91 o 
  -2  -7  15     3659.94     3793.82    100.81 o 
  -1  -7  15     2425.93     2402.43    118.13 o 
   0  -7  15     2464.53     2530.92     87.53 o 
   1  -7  15     2678.50     2639.11    116.30 o 
   2  -7  15        7.91       -1.03     13.40 o 
   3  -7  15      496.80      490.81     26.94 o 
   4  -7  15       14.19       26.53     18.68 o 
   5  -7  15      112.96      167.97     40.92 o 
   6  -7  15      127.46      108.62     81.19 o 
   7  -7  15       28.69      -19.02     67.80 o 
  -7  -6  15       72.78       78.29     25.81 o 
  -6  -6  15      444.41      415.09     32.11 o 
  -5  -6  15      142.29      149.82     44.41 o 
  -4  -6  15      152.22      131.62     19.99 o 
  -3  -6  15       68.70       98.37     21.18 o 
  -2  -6  15      283.00      276.39     26.85 o 
  -1  -6  15     7579.65     7509.02    151.68 o 
   0  -6  15     4265.96     4203.16    122.00 o 
   1  -6  15      669.08      628.72     35.80 o 
   2  -6  15     7983.20     7991.17    129.73 o 
   3  -6  15      991.26     1023.95     37.72 o 
   4  -6  15       76.09      104.00     42.69 o 
   5  -6  15      206.90      195.71     29.03 o 
   6  -6  15       27.79       18.56     52.05 o 
   7  -6  15      624.62      661.45     56.78 o 
   8  -6  15       72.42       83.40    106.57 o 
  -8  -5  15        0.36      -24.41     24.41 o 
  -7  -5  15       30.11       68.16     19.56 o 
  -6  -5  15      266.55      287.99     26.18 o 
  -5  -5  15      100.45      125.14     19.07 o 
  -4  -5  15       29.57       17.49     14.21 o 
  -3  -5  15      180.82      198.28     21.70 o 
  -2  -5  15     1192.96     1160.71     47.39 o 
  -1  -5  15       21.29       25.73     29.09 o 
   0  -5  15     1058.86     1065.28     45.50 o 
   1  -5  15     2090.24     1998.33     67.91 o 
   2  -5  15      834.53      840.36     32.14 o 
   3  -5  15     8661.97     8626.43    143.52 o 
   4  -5  15      134.76      177.05     17.45 o 
   5  -5  15      225.91      235.99     27.32 o 
   6  -5  15      361.83      346.63     32.68 o 
   7  -5  15       16.86      -10.62     27.26 o 
   8  -5  15       75.31      -41.83     41.83 o 
  -8  -4  15     1564.13     1536.79     79.04 o 
  -7  -4  15      281.17      299.49     68.34 o 
  -6  -4  15     1357.25     1286.56     51.82 o 
  -5  -4  15       13.88       17.53     14.23 o 
  -4  -4  15       81.56       80.56     14.19 o 
  -3  -4  15     1440.44     1405.99     52.08 o 
  -2  -4  15     1638.30     1650.89     56.51 o 
  -1  -4  15     2374.75     2229.45     66.90 o 
   0  -4  15     1751.06     1737.78     57.48 o 
   1  -4  15      621.11      559.49     30.96 o 
   2  -4  15      634.19      685.29     41.94 o 
   3  -4  15       30.06       31.97     17.58 o 
   4  -4  15      459.99      482.64     24.71 o 
   5  -4  15      742.15      798.68     32.18 o 
   6  -4  15        6.37      -27.05     27.05 o 
   7  -4  15     1656.98     1649.84     66.45 o 
   8  -4  15      221.69      137.00     54.95 o 
   9  -4  15      203.87      180.77     61.94 o 
  -8  -3  15      718.52      901.36     63.02 o 
  -7  -3  15     8176.64     7986.33    248.68 o 
  -6  -3  15     1174.31     1114.01     46.77 o 
  -5  -3  15     3051.33     2946.62     97.43 o 
  -4  -3  15       21.87       19.98     20.32 o 
  -3  -3  15     1415.92     1421.87     51.08 o 
  -2  -3  15     3679.21     3673.65     88.49 o 
  -1  -3  15       93.92      113.33     23.55 o 
   0  -3  15     2761.79     2723.24     72.64 o 
   1  -3  15      452.63      488.52     27.94 o 
   2  -3  15      800.29      851.50     37.48 o 
   3  -3  15       35.21       49.35     10.79 o 
   4  -3  15      474.89      505.84     24.86 o 
   5  -3  15       24.32       30.10     11.56 o 
   6  -3  15     2218.05     2261.58     74.38 o 
   7  -3  15      101.68      144.64     46.56 o 
   8  -3  15     1739.32     1673.69    116.25 o 
   9  -3  15      451.60      366.59     72.69 o 
  10  -3  15      249.77      199.48     68.07 o 
  -8  -2  15     1516.02     1648.84     87.64 o 
  -7  -2  15      828.79      807.37     44.95 o 
  -6  -2  15     8557.17     8363.68    267.01 o 
  -5  -2  15      403.40      424.54     27.65 o 
  -4  -2  15     4699.53     4701.80    114.85 o 
  -3  -2  15     1826.27     1817.41     57.46 o 
  -2  -2  15     1004.61      991.64     40.79 o 
  -1  -2  15      161.44      177.69     13.83 o 
   0  -2  15       49.26       54.25      8.13 o 
   1  -2  15      419.13      383.77     18.33 o 
   2  -2  15     3956.59     3942.82     68.67 o 
   3  -2  15       15.28       23.15      8.42 o 
   4  -2  15      382.92      358.70     17.21 o 
   5  -2  15      563.91      598.79     22.04 o 
   6  -2  15     1456.38     1485.99     36.71 o 
   7  -2  15     1107.09     1126.71     50.22 o 
   8  -2  15       93.57      113.86     21.78 o 
   9  -2  15     3272.99     3642.13    107.06 o 
  10  -2  15      734.46      750.76     51.13 o 
  -9  -1  15       25.77       49.04     26.88 o 
  -8  -1  15       26.49       54.08     16.44 o 
  -7  -1  15     1545.78     1574.16     56.18 o 
  -6  -1  15        2.05        2.20     10.48 o 
  -5  -1  15     5494.62     5314.92     89.46 o 
  -4  -1  15      961.15      963.63     31.51 o 
  -3  -1  15       41.52       44.32      9.29 o 
  -2  -1  15     3094.80     3031.99     59.18 o 
  -1  -1  15      950.26      932.97     29.28 o 
   0  -1  15      701.56      704.74     20.73 o 
   1  -1  15      325.64      391.73     15.28 o 
   2  -1  15      293.16      361.01     17.52 o 
   3  -1  15     2930.77     2963.82     57.41 o 
   4  -1  15       45.11       44.86     10.62 o 
   5  -1  15     1711.80     1679.22     38.12 o 
   6  -1  15       51.36       53.64     16.07 o 
   7  -1  15       46.68       73.03     22.69 o 
   8  -1  15      725.94      729.10     42.76 o 
   9  -1  15      270.06      365.62     50.22 o 
  10  -1  15     1973.87     1844.66     75.11 o 
 -10   0  15       36.16       77.43     30.76 o 
  -9   0  15       35.57       65.57     43.23 o 
  -8   0  15      270.82      229.02     25.04 o 
  -7   0  15        8.17        3.95     15.09 o 
  -6   0  15      854.53      803.61     30.28 o 
  -5   0  15        1.07       -6.56      9.12 o 
  -4   0  15     1467.07     1443.07     68.95 o 
  -3   0  15      187.33      195.73     15.77 o 
  -2   0  15      283.39      298.42     17.72 o 
  -1   0  15     8374.90     8094.39    115.77 o 
   0   0  15      758.88      791.72     26.82 o 
   1   0  15     2061.25     1992.04     37.60 o 
   2   0  15      214.40      181.79     13.99 o 
   3   0  15      462.05      487.55     21.87 o 
   4   0  15     1289.80     1265.02     34.43 o 
   5   0  15      597.77      621.22     30.87 o 
   6   0  15      280.14      293.37     19.52 o 
   7   0  15      298.29      315.93     42.60 o 
   8   0  15        1.16       -0.72     59.31 o 
   9   0  15      222.33      267.56     29.28 o 
  10   0  15       41.40        1.60     20.78 o 
 -10   1  15        1.96       22.54     21.17 o 
  -9   1  15       28.27       31.18     40.86 o 
  -8   1  15     1855.80     1777.32     73.12 o 
  -7   1  15     1809.47     1649.74     59.74 o 
  -6   1  15      122.32      131.20     28.23 o 
  -5   1  15      239.77      210.47     16.41 o 
  -4   1  15       83.99      115.18     12.94 o 
  -3   1  15      355.65      378.80     19.86 o 
  -2   1  15     6196.52     6042.06    108.14 o 
  -1   1  15       15.29        8.99      7.92 o 
   0   1  15    10343.77     9739.71    130.10 o 
   1   1  15     6740.67     6773.82     84.26 o 
   2   1  15     3276.79     3214.95     81.07 o 
   3   1  15     3587.04     3556.87     63.11 o 
   4   1  15      124.29      142.82     13.71 o 
   5   1  15       51.61       74.17     11.46 o 
   6   1  15      228.14      287.90     33.49 o 
   7   1  15       18.72       22.77     27.06 o 
   8   1  15     1256.94     1199.32     53.78 o 
   9   1  15        0.76        0.41     28.77 o 
  10   1  15      190.19      233.78     39.25 o 
  11   1  15        8.88      117.00     42.05 o 
 -10   2  15       49.83       80.06     23.82 o 
  -9   2  15      387.94      401.57     30.35 o 
  -8   2  15       37.38       76.93     19.04 o 
  -7   2  15      468.19      420.62     30.07 o 
  -6   2  15      143.19      171.38     21.51 o 
  -5   2  15        0.17       -9.70      9.70 o 
  -4   2  15     2560.47     2472.46     54.78 o 
  -3   2  15       55.08       67.52     10.60 o 
  -2   2  15        0.31       20.94      8.86 o 
  -1   2  15     3895.76     3875.15     89.67 o 
   0   2  15       10.56       29.15     13.31 o 
   1   2  15     4824.42     4806.29     66.60 o 
   2   2  15     6862.82     6912.53     96.68 o 
   3   2  15     1905.79     1974.18     43.66 o 
   4   2  15     9329.49     9122.67    155.20 o 
   5   2  15     1227.91     1122.00     42.01 o 
   6   2  15     5042.46     4834.86     87.75 o 
   7   2  15       14.35       18.88     11.14 o 
   8   2  15        0.15       -1.07     19.57 o 
   9   2  15     1299.94     1263.36     76.89 o 
  10   2  15      318.77      333.00     49.47 o 
  11   2  15       38.37      145.07     42.05 o 
 -10   3  15     1407.26     1395.38     89.04 o 
  -9   3  15       72.15      122.09     31.35 o 
  -8   3  15     1407.35     1422.29     77.59 o 
  -7   3  15      783.95      775.65     49.90 o 
  -6   3  15       11.69        9.55     22.04 o 
  -5   3  15      470.98      492.50     31.33 o 
  -4   3  15       70.14       89.52     12.44 o 
  -3   3  15      300.52      294.06     19.36 o 
  -2   3  15      718.37      704.27     27.27 o 
  -1   3  15       14.24        2.31      8.48 o 
   0   3  15       21.55       25.08      8.72 o 
   1   3  15        2.64        5.22      6.53 o 
   2   3  15     4120.50     4078.09     72.41 o 
   3   3  15     4469.68     4412.21     72.80 o 
   4   3  15       65.74       83.72     13.63 o 
   5   3  15     1974.46     2024.62     79.04 o 
   6   3  15     2116.39     2030.59     51.35 o 
   7   3  15     2274.55     2296.68     57.23 o 
   8   3  15     1155.49     1134.37     39.66 o 
   9   3  15      405.02      434.21     47.42 o 
  10   3  15      238.02      267.78     52.91 o 
  11   3  15       32.42      163.45     40.65 o 
  -9   4  15     3311.71     3354.69    100.60 o 
  -8   4  15      425.04      422.40     33.70 o 
  -7   4  15     2821.25     2508.70    108.61 o 
  -6   4  15      534.17      587.55     35.91 o 
  -5   4  15       32.13       38.25     21.83 o 
  -4   4  15     4099.63     4073.62    160.44 o 
  -3   4  15     2263.00     2233.54     67.55 o 
  -2   4  15      730.93      741.12     28.00 o 
  -1   4  15      576.83      598.87     25.04 o 
   0   4  15        2.59       10.36      8.48 o 
   1   4  15     1938.16     2023.77     39.59 o 
   2   4  15      136.71      140.36     10.81 o 
   3   4  15     1132.55     1190.61     46.78 o 
   4   4  15      202.26      230.16     19.23 o 
   5   4  15       59.47       91.88     14.26 o 
   6   4  15     2889.70     2865.89     86.29 o 
   7   4  15      445.34      528.24     25.50 o 
   8   4  15      728.40      723.73     31.18 o 
   9   4  15      559.35      574.41     40.87 o 
  10   4  15      304.51      275.26     28.86 o 
  -9   5  15      160.39      145.24     26.30 o 
  -8   5  15     3147.22     3200.55     96.05 o 
  -7   5  15     2552.92     2516.17     81.35 o 
  -6   5  15      906.26      944.04     47.85 o 
  -5   5  15     3942.89     4112.44    102.18 o 
  -4   5  15      609.86      612.27     34.09 o 
  -3   5  15       61.54       78.94     12.47 o 
  -2   5  15     1205.27     1148.81     35.30 o 
  -1   5  15     2182.12     2237.31     51.02 o 
   0   5  15     1856.95     1836.65     44.99 o 
   1   5  15       35.01       40.56      8.68 o 
   2   5  15       16.80       21.68      8.22 o 
   3   5  15      386.39      386.49     23.95 o 
   4   5  15      238.82      247.50     23.82 o 
   5   5  15     6580.00     6639.75    130.14 o 
   6   5  15       11.98        3.09     12.09 o 
   7   5  15     3062.89     2924.83     67.70 o 
   8   5  15     1936.64     1899.22     55.12 o 
   9   5  15      103.62      178.82     18.28 o 
  10   5  15     1079.70     1121.77     42.18 o 
  -8   6  15        0.37      -14.71     19.54 o 
  -7   6  15     1558.26     1659.26     90.28 o 
  -6   6  15     2617.95     2496.38     79.57 o 
  -5   6  15      465.36      461.90     36.40 o 
  -4   6  15     4896.66     4772.46    158.18 o 
  -3   6  15     2025.96     1978.52     63.64 o 
  -2   6  15     1975.05     2036.94     49.24 o 
  -1   6  15      290.45      306.05     18.50 o 
   0   6  15        3.83        5.65     11.31 o 
   1   6  15        5.12       28.56      6.95 o 
   2   6  15      335.11      373.05     28.74 o 
   3   6  15     1136.09     1106.64     42.83 o 
   4   6  15      247.61      219.16     19.09 o 
   5   6  15      852.87      883.42     39.53 o 
   6   6  15      277.06      274.76     22.04 o 
   7   6  15      176.15      180.09     20.11 o 
   8   6  15      541.93      543.74     40.13 o 
   9   6  15     1811.14     1766.92     54.36 o 
  10   6  15        7.43       31.32     22.07 o 
  -8   7  15      215.96      155.05     48.07 o 
  -7   7  15       35.28       -0.36     43.71 o 
  -6   7  15      447.50      474.80     35.69 o 
  -5   7  15      593.04      638.78     36.61 o 
  -4   7  15      176.67      219.80     28.17 o 
  -3   7  15     2068.22     2096.30     76.35 o 
  -2   7  15     2198.67     2307.60     53.23 o 
  -1   7  15     1458.60     1472.41     40.75 o 
   0   7  15     1533.52     1510.62     41.15 o 
   1   7  15        0.51        3.13      8.87 o 
   2   7  15      107.40      115.74     12.37 o 
   3   7  15       92.89       85.88     13.82 o 
   4   7  15      114.86      124.86     16.30 o 
   5   7  15      273.08      267.48     21.82 o 
   6   7  15      167.05      159.32     19.73 o 
   7   7  15      494.52      480.16     31.35 o 
   8   7  15      102.46      105.41     18.17 o 
   9   7  15      549.14      538.01     28.41 o 
  -7   8  15      440.99      420.18     34.37 o 
  -6   8  15        1.75        0.00     19.79 o 
  -5   8  15       75.04       95.96     22.53 o 
  -4   8  15       54.03       62.18     16.27 o 
  -3   8  15      103.33       73.89     15.17 o 
  -2   8  15     3275.75     3238.27    106.35 o 
  -1   8  15     2897.60     2880.69     61.59 o 
   0   8  15      372.27      418.01     21.47 o 
   1   8  15     2253.39     2339.08     54.52 o 
   2   8  15      112.05      141.35     15.11 o 
   3   8  15     1971.17     1918.44     60.91 o 
   4   8  15       30.75       32.15     18.07 o 
   5   8  15      100.37       83.91     15.17 o 
   6   8  15        8.68       -3.70     17.69 o 
   7   8  15     1238.19     1065.34     47.25 o 
   8   8  15       16.23        0.38     18.11 o 
   9   8  15      126.53      206.85     23.72 o 
  -6   9  15      322.34      305.65     36.51 o 
  -5   9  15      318.24      308.33     28.32 o 
  -4   9  15       26.23       20.27     36.88 o 
  -3   9  15      213.06      233.78     26.08 o 
  -2   9  15        5.59        1.76     14.94 o 
  -1   9  15     2658.20     2647.37     88.56 o 
   0   9  15     3481.41     3295.25     97.80 o 
   1   9  15      347.18      285.94     18.91 o 
   2   9  15    11671.03    10734.72    152.15 o 
   3   9  15      505.35      483.11     29.90 o 
   4   9  15      791.30      775.81     38.81 o 
   5   9  15      196.72      171.46     20.17 o 
   6   9  15      167.44      126.48     17.93 o 
   7   9  15        4.37       14.23     18.55 o 
   8   9  15      440.23      398.10     42.80 o 
  -6  10  15        0.48       22.47     28.82 o 
  -5  10  15       22.74       32.67     19.87 o 
  -4  10  15      167.02      213.15     50.92 o 
  -3  10  15        8.29        4.15     17.15 o 
  -2  10  15      505.34      524.52     32.70 o 
  -1  10  15       17.30       26.13     23.12 o 
   0  10  15      332.70      339.80     21.46 o 
   1  10  15      252.96      293.24     20.79 o 
   2  10  15        8.50       16.94     19.65 o 
   3  10  15     1804.89     1894.45     63.59 o 
   4  10  15     2298.82     2123.03     68.62 o 
   5  10  15      535.99      545.68     34.95 o 
   6  10  15     2760.99     2846.20    168.35 o 
   7  10  15       10.33       -0.97     28.50 o 
  -5  11  15      216.58      209.16     36.45 o 
  -4  11  15      369.08      352.52     53.12 o 
  -3  11  15        3.11       44.04     19.83 o 
  -2  11  15      123.99      155.07     23.65 o 
  -1  11  15      124.77      199.59     32.69 o 
   0  11  15      255.57      300.94     73.98 o 
   1  11  15       53.65       53.45     23.66 o 
   2  11  15      108.05      151.20     29.89 o 
   3  11  15       87.97       72.69     26.56 o 
   4  11  15      498.91      428.42     43.87 o 
   5  11  15     1403.17     1306.13     78.29 o 
  -3  12  15       91.82       91.62     33.77 o 
   2  12  15        0.42        8.28     25.27 o 
   3  12  15      152.18      238.30     35.49 o 
  -1  -9  16        7.14       21.18     26.02 o 
   0  -9  16      153.60      171.30     34.73 o 
   1  -9  16       85.10       79.68     29.68 o 
  -5  -8  16      195.17      264.22     46.03 o 
  -4  -8  16       47.99       53.55     37.31 o 
  -3  -8  16      123.26      161.72     26.45 o 
  -2  -8  16      472.06      401.49     33.51 o 
  -1  -8  16      179.55      159.96     22.34 o 
   0  -8  16      343.12      377.54     40.70 o 
   1  -8  16     1291.51     1254.23     56.63 o 
   2  -8  16       13.63       19.51     29.25 o 
   3  -8  16      176.16      163.45     32.48 o 
   4  -8  16      103.66       71.73     32.80 o 
   5  -8  16      152.10       60.97     43.98 o 
  -5  -7  16      183.74      184.64     25.31 o 
  -4  -7  16       63.14       96.32     29.46 o 
  -3  -7  16        4.15       12.29     17.00 o 
  -2  -7  16       86.18      127.58     20.22 o 
  -1  -7  16     1111.29     1119.39     51.16 o 
   0  -7  16     3314.53     3453.59     96.86 o 
   1  -7  16       43.73       50.36     15.60 o 
   2  -7  16     6309.69     6660.03    145.93 o 
   3  -7  16      394.91      411.90     40.27 o 
   4  -7  16      642.24      669.73     58.93 o 
   5  -7  16       91.87      111.87     50.27 o 
   6  -7  16       15.56       31.40     31.94 o 
  -7  -6  16      121.25      145.28     30.76 o 
  -6  -6  16       55.33       53.27     19.73 o 
  -5  -6  16      508.67      470.41     33.09 o 
  -4  -6  16      182.68      206.45     24.89 o 
  -3  -6  16       60.96       43.21     15.99 o 
  -2  -6  16      168.20      181.75     20.22 o 
  -1  -6  16       21.51       22.12     14.83 o 
   0  -6  16      321.10      345.24     28.29 o 
   1  -6  16     2301.87     2365.58     74.75 o 
   2  -6  16       20.92       11.80     24.73 o 
   3  -6  16     6237.83     6144.37    213.57 o 
   4  -6  16     1785.55     1781.22     96.57 o 
   5  -6  16       62.97       -6.75     51.19 o 
   6  -6  16     1571.53     1553.08     89.42 o 
   7  -6  16       51.29       12.26     49.90 o 
  -8  -5  16     1419.05     1253.65     72.91 o 
  -7  -5  16       14.47       16.06     18.71 o 
  -6  -5  16       57.35       88.87     46.89 o 
  -5  -5  16       33.26       43.60     16.67 o 
  -4  -5  16      163.34      168.14     21.52 o 
  -3  -5  16        6.67       18.69     31.99 o 
  -2  -5  16       20.66       15.59     14.44 o 
  -1  -5  16      262.53      290.92     26.40 o 
   0  -5  16       89.45       92.39     17.04 o 
   1  -5  16      125.50      178.15     21.35 o 
   2  -5  16     1233.38     1258.10     50.93 o 
   3  -5  16       17.37       15.97     28.77 o 
   4  -5  16     3241.87     3145.48     85.06 o 
   5  -5  16      651.91      658.74     40.91 o 
   6  -5  16      427.86      374.31     33.07 o 
   7  -5  16     2550.57     2655.70    127.38 o 
   8  -5  16      109.89       -5.59     49.14 o 
  -8  -4  16      741.93      717.69     52.48 o 
  -7  -4  16     1350.80     1282.33    132.65 o 
  -6  -4  16       49.81       71.60     16.69 o 
  -5  -4  16      355.62      337.91     26.85 o 
  -4  -4  16        2.67       -0.04     13.71 o 
  -3  -4  16      398.90      421.58     30.06 o 
  -2  -4  16        5.93        8.89     11.80 o 
  -1  -4  16       16.66       -7.11     12.62 o 
   0  -4  16      160.32      144.80     17.81 o 
   1  -4  16     1224.90     1102.57     45.67 o 
   2  -4  16       52.20       74.19     15.95 o 
   3  -4  16     2103.28     2057.64     64.29 o 
   4  -4  16      408.50      357.14     33.71 o 
   5  -4  16      305.60      290.06     21.57 o 
   6  -4  16     1701.05     1657.77     64.65 o 
   7  -4  16        8.86      -34.41     38.50 o 
   8  -4  16     3230.65     3152.41    161.84 o 
   9  -4  16      166.60       79.25     56.24 o 
  -8  -3  16     3779.03     3597.39    143.13 o 
  -7  -3  16        0.69        1.91     17.11 o 
  -6  -3  16     6853.62     6998.17    191.90 o 
  -5  -3  16     2905.05     2807.62     79.90 o 
  -4  -3  16      510.83      491.13     32.10 o 
  -3  -3  16    11551.91    11352.85    196.28 o 
  -2  -3  16        3.37       -1.97     11.94 o 
  -1  -3  16      217.33      225.78     26.18 o 
   0  -3  16      930.24      966.86     41.89 o 
   1  -3  16      470.36      453.93     27.67 o 
   2  -3  16     2169.40     2128.04     64.31 o 
   3  -3  16      638.53      670.81     33.93 o 
   4  -3  16      503.57      449.75     28.07 o 
   5  -3  16      554.23      641.88     32.91 o 
   6  -3  16      165.21      180.86     40.22 o 
   7  -3  16     1885.10     1807.78    112.59 o 
   8  -3  16      273.25      244.97     57.42 o 
   9  -3  16     1891.90     2005.54    131.30 o 
  -8  -2  16        9.99       56.56     27.42 o 
  -7  -2  16     1919.62     1754.75     60.89 o 
  -6  -2  16      164.55      193.94     36.02 o 
  -5  -2  16     2317.40     2270.08    101.84 o 
  -4  -2  16     5014.44     4918.90    143.72 o 
  -3  -2  16     1771.83     1738.34     61.89 o 
  -2  -2  16     2323.12     2382.43     85.49 o 
  -1  -2  16       14.43       20.98     12.42 o 
   0  -2  16      129.13      151.00     19.39 o 
   1  -2  16      306.34      280.41     51.24 o 
   2  -2  16      277.94      296.76     17.24 o 
   3  -2  16     3045.67     3062.10     60.02 o 
   4  -2  16      106.44      115.27     12.27 o 
   5  -2  16      584.05      539.33     23.51 o 
   6  -2  16        1.40        5.41     20.09 o 
   7  -2  16       44.08       22.72     17.68 o 
   8  -2  16      724.99      715.71    100.71 o 
   9  -2  16       91.78      138.04     25.92 o 
  10  -2  16      495.93      434.96     97.70 o 
  -9  -1  16      178.09      332.18     38.93 o 
  -8  -1  16      246.95      273.79     40.33 o 
  -7  -1  16        1.21       33.74     16.29 o 
  -6  -1  16      558.21      594.48     26.32 o 
  -5  -1  16      171.08      182.94     15.66 o 
  -4  -1  16      425.71      416.61     20.82 o 
  -3  -1  16     1762.07     1791.85     44.86 o 
  -2  -1  16      833.98      870.39     29.45 o 
  -1  -1  16     7895.31     7626.45    111.06 o 
   0  -1  16      875.59      866.73     23.62 o 
   1  -1  16      856.56      905.54     28.59 o 
   2  -1  16      787.38      787.90     26.98 o 
   3  -1  16       62.12       59.92     16.38 o 
   4  -1  16        6.30        8.03      8.48 o 
   5  -1  16      240.49      212.99     16.19 o 
   6  -1  16      414.73      448.07     23.81 o 
   7  -1  16     1549.45     1577.08     61.46 o 
   8  -1  16        8.15       41.71     18.90 o 
   9  -1  16     1785.30     1934.98     74.04 o 
  10  -1  16       92.30      125.06     64.41 o 
 -10   0  16        6.91       30.27     21.44 o 
  -9   0  16       84.90       78.83     20.60 o 
  -8   0  16      601.28      554.76     34.08 o 
  -7   0  16      342.42      320.62     26.13 o 
  -6   0  16       49.43       67.19     26.81 o 
  -5   0  16      217.80      218.43     16.54 o 
  -4   0  16      376.38      360.07     19.85 o 
  -3   0  16     1091.59     1032.69     49.51 o 
  -2   0  16    11791.39    11673.19    154.09 o 
  -1   0  16      998.24      943.60     30.46 o 
   0   0  16     9112.89     8707.56     92.09 o 
   1   0  16     1984.53     1849.69     36.82 o 
   2   0  16     2527.13     2511.05     52.44 o 
   3   0  16     3501.53     3231.07     61.58 o 
   4   0  16        1.30       10.30      8.15 o 
   5   0  16     2363.71     2347.21     63.68 o 
   6   0  16      110.08      134.00     17.03 o 
   7   0  16      443.64      444.16     25.54 o 
   8   0  16      181.94      214.61     25.86 o 
   9   0  16       90.25      139.58     22.89 o 
  10   0  16       75.28      106.06     24.65 o 
 -10   1  16       58.34       56.67     21.55 o 
  -9   1  16      144.61      216.55     24.97 o 
  -8   1  16       34.17       61.29     25.86 o 
  -7   1  16     1080.14     1025.96     49.57 o 
  -6   1  16      332.63      307.43     24.94 o 
  -5   1  16      314.25      299.98     19.27 o 
  -4   1  16     2987.37     2863.64     60.70 o 
  -3   1  16        0.99       -8.36      8.36 o 
  -2   1  16     3498.17     3374.33     65.25 o 
  -1   1  16     4990.40     4813.38     80.80 o 
   0   1  16      239.82      315.60     17.80 o 
   1   1  16     6132.09     5882.85     77.51 o 
   2   1  16     8050.63     8259.06    116.29 o 
   3   1  16     1359.96     1373.00     36.42 o 
   4   1  16     7466.28     7386.83    107.59 o 
   5   1  16       24.46       17.96     11.09 o 
   6   1  16      223.74      251.90     22.77 o 
   7   1  16        7.04       12.32     17.53 o 
   8   1  16        2.27       26.49     17.74 o 
   9   1  16      871.44      951.50    121.62 o 
  10   1  16       50.67       59.51     39.25 o 
  -9   2  16       96.95      107.24     21.78 o 
  -8   2  16      755.41      714.64     54.09 o 
  -7   2  16      339.31      349.04     28.14 o 
  -6   2  16       29.58       43.55     16.19 o 
  -5   2  16      256.26      263.81     24.15 o 
  -4   2  16       57.03       76.03     12.06 o 
  -3   2  16      165.23      163.95     15.18 o 
  -2   2  16      711.53      701.60     27.51 o 
  -1   2  16     1048.90     1015.69     32.32 o 
   0   2  16      260.35      261.72     16.80 o 
   1   2  16       60.53       62.32      8.62 o 
   2   2  16     2597.79     2615.42     46.11 o 
   3   2  16     9154.29     9097.64    149.22 o 
   4   2  16       11.74       23.62     32.05 o 
   5   2  16      755.43      784.27     35.25 o 
   6   2  16     1806.90     1788.63     56.56 o 
   7   2  16      787.44      773.81     36.20 o 
   8   2  16      290.19      290.06     25.48 o 
   9   2  16        8.62       52.00     19.89 o 
  10   2  16       86.07      144.66     50.86 o 
  -9   3  16     1577.62     1513.92     63.82 o 
  -8   3  16      856.16      871.65     46.47 o 
  -7   3  16     1388.40     1302.58     55.00 o 
  -6   3  16      918.49      977.82     46.20 o 
  -5   3  16        0.09       16.29     17.21 o 
  -4   3  16     2554.46     2558.03     57.59 o 
  -3   3  16      821.24      841.48     30.89 o 
  -2   3  16      252.96      269.43     18.15 o 
  -1   3  16      479.32      465.31     22.71 o 
   0   3  16      247.88      247.63     16.71 o 
   1   3  16      125.27      121.23     11.26 o 
   2   3  16      121.58      122.25     10.55 o 
   3   3  16      824.03      861.41     27.77 o 
   4   3  16     1357.67     1408.03     51.94 o 
   5   3  16      113.71      138.44     16.77 o 
   6   3  16     8211.91     8171.94    151.80 o 
   7   3  16     3901.73     3820.58    165.82 o 
   8   3  16      410.12      378.28     29.84 o 
   9   3  16     1425.77     1403.82     78.08 o 
  10   3  16      116.72      206.79     38.82 o 
  -9   4  16        3.52       13.38     20.75 o 
  -8   4  16     2853.00     2919.34     90.88 o 
  -7   4  16     2398.34     2217.15     75.95 o 
  -6   4  16     1202.88     1177.13     51.37 o 
  -5   4  16     4015.75     4019.94    100.70 o 
  -4   4  16       64.03       81.25     16.79 o 
  -3   4  16     5232.85     5213.65    126.38 o 
  -2   4  16      224.62      208.80     17.69 o 
  -1   4  16      167.92      203.90     16.94 o 
   0   4  16     1662.93     1691.99     43.54 o 
   1   4  16       16.46       39.82      7.82 o 
   2   4  16      299.82      301.48     14.82 o 
   3   4  16       65.70       68.70     13.04 o 
   4   4  16      951.87     1025.34     41.44 o 
   5   4  16      372.21      361.48     24.21 o 
   6   4  16      608.03      597.31     31.52 o 
   7   4  16       19.10       19.03     24.09 o 
   8   4  16     2307.80     2339.98    111.94 o 
   9   4  16       15.56      -15.67     15.67 o 
  10   4  16      261.33      312.67     64.20 o 
  -8   5  16      662.74      610.11     40.86 o 
  -7   5  16     2856.19     2769.11     86.87 o 
  -6   5  16     5072.51     5184.19    123.74 o 
  -5   5  16       76.90      110.81     17.81 o 
  -4   5  16    10037.22     9751.08    179.50 o 
  -3   5  16      306.50      316.29     31.87 o 
  -2   5  16     1576.75     1656.77     44.74 o 
  -1   5  16     2567.67     2633.55     57.73 o 
   0   5  16      123.46      131.86     30.27 o 
   1   5  16     2102.23     2055.33     41.54 o 
   2   5  16      566.91      584.26     24.49 o 
   3   5  16     1496.17     1590.72     52.90 o 
   4   5  16     1180.72     1109.49     43.33 o 
   5   5  16      877.52      892.28     39.08 o 
   6   5  16     1461.11     1499.64     53.61 o 
   7   5  16      538.21      519.37     31.67 o 
   8   5  16      922.10      874.86     41.36 o 
   9   5  16     2346.08     2308.18     73.76 o 
  10   5  16        0.60       48.71     27.31 o 
  -8   6  16       16.36       58.42     35.16 o 
  -7   6  16        2.60        0.26     17.13 o 
  -6   6  16     1675.11     1593.28     63.05 o 
  -5   6  16     1226.28     1251.68     53.13 o 
  -4   6  16       26.26       58.63     16.79 o 
  -3   6  16     3659.31     3672.93     93.45 o 
  -2   6  16     3086.59     3032.94     63.72 o 
  -1   6  16      536.29      537.48     33.45 o 
   0   6  16     2753.93     2857.85     60.79 o 
   1   6  16       51.07       45.92      9.29 o 
   2   6  16       92.55      118.55     12.41 o 
   3   6  16      526.62      549.86     51.99 o 
   4   6  16        0.15        7.20     11.29 o 
   5   6  16      259.48      252.00     21.39 o 
   6   6  16        4.98       16.98     13.19 o 
   7   6  16       43.40       57.35     33.50 o 
   8   6  16       60.61       72.40     17.42 o 
   9   6  16      529.46      474.86     31.42 o 
  10   6  16      831.37      798.78     60.44 o 
  -7   7  16      204.14      198.61     26.19 o 
  -6   7  16        2.06        0.15     15.10 o 
  -5   7  16      194.61      209.71     25.49 o 
  -4   7  16      392.97      331.75     28.48 o 
  -3   7  16      192.40      217.89     23.72 o 
  -2   7  16     4246.51     4205.48     92.77 o 
  -1   7  16     3340.94     3344.06     67.87 o 
   0   7  16        7.61       15.03      9.86 o 
   1   7  16     4282.82     4323.55     79.62 o 
   2   7  16      564.73      546.84     24.37 o 
   3   7  16     1304.99     1330.10     58.50 o 
   4   7  16       14.84       23.03     11.92 o 
   5   7  16       65.53       85.18     14.61 o 
   6   7  16      633.04      667.56     59.25 o 
   7   7  16        9.50       17.51     15.52 o 
   8   7  16       22.68       14.61     43.28 o 
   9   7  16        3.55       28.71     19.20 o 
  -7   8  16       83.65      104.59     23.41 o 
  -6   8  16       11.36        1.01     19.14 o 
  -5   8  16      976.65      953.55     79.04 o 
  -4   8  16       78.36       94.36     18.54 o 
  -3   8  16       41.01       64.92     16.03 o 
  -2   8  16       32.15       27.42     41.19 o 
  -1   8  16     1259.65     1286.63     39.43 o 
   0   8  16     1306.57     1250.38     38.56 o 
   1   8  16      218.09      218.49     19.90 o 
   2   8  16     3452.78     3499.16     71.65 o 
   3   8  16     1686.55     1554.41     54.81 o 
   4   8  16      390.25      437.08     51.35 o 
   5   8  16        7.40       36.94     31.56 o 
   6   8  16        2.05       -4.17     14.88 o 
   7   8  16       43.77       67.26     31.40 o 
   8   8  16      112.36      130.16     20.29 o 
  -6   9  16       39.57       42.42     39.84 o 
  -5   9  16      356.62      371.79     30.57 o 
  -4   9  16     1179.02     1022.65     49.36 o 
  -3   9  16      110.19      105.13     34.09 o 
  -2   9  16      281.44      237.94     24.79 o 
  -1   9  16       50.02       45.88     15.47 o 
   0   9  16      105.43       79.86     17.46 o 
   1   9  16      456.21      410.48     27.76 o 
   2   9  16       71.87      108.92     16.07 o 
   3   9  16     4964.56     4278.01    290.78 o 
   4   9  16     1687.91     1648.38     85.54 o 
   5   9  16      647.96      589.28     34.26 o 
   6   9  16     2701.10     2505.18     78.30 o 
   7   9  16       77.99       78.61     19.06 o 
   8   9  16      159.22      108.83     30.33 o 
  -5  10  16       34.69       64.71     21.94 o 
  -4  10  16        9.95        3.75     19.23 o 
  -3  10  16      158.14      141.99     21.96 o 
  -2  10  16       79.52      108.49     45.76 o 
  -1  10  16       76.29       74.31     25.16 o 
   0  10  16       20.34       50.82     20.54 o 
   1  10  16        5.39       26.50     18.34 o 
   2  10  16      411.05      383.10     33.09 o 
   3  10  16      135.14      142.22     17.83 o 
   4  10  16     1602.88     1631.78     60.58 o 
   5  10  16     2272.31     2219.16     94.04 o 
   6  10  16      190.67      224.46     24.96 o 
   7  10  16     3719.21     3443.62    134.31 o 
  -4  11  16      963.97      934.21     47.94 o 
  -3  11  16        9.88       52.77     22.12 o 
  -2  11  16       79.85      150.77     33.44 o 
  -1  11  16       44.62       36.02     26.88 o 
   0  11  16       77.18      110.26     20.22 o 
   1  11  16      184.36      195.54     19.94 o 
   2  11  16        0.62       21.50     50.60 o 
   3  11  16      134.91      143.88     29.14 o 
   4  11  16       50.62       64.31     26.67 o 
   2  12  16     1132.15     1091.38     70.44 o 
   3  12  16       36.44       51.40     27.21 o 
   1  -9  17     1510.57     1478.40     82.48 o 
  -3  -8  17       64.54       74.09     34.63 o 
  -2  -8  17        8.34       25.99     19.82 o 
  -1  -8  17      242.00      240.90     27.72 o 
   0  -8  17      818.44      726.98     43.70 o 
   1  -8  17       27.91       11.33     22.85 o 
   2  -8  17     1211.84     1242.96     55.78 o 
   3  -8  17      159.79      104.95     35.59 o 
  -5  -7  17       57.08       98.50     35.70 o 
  -4  -7  17     1099.22     1091.73     65.01 o 
  -3  -7  17        0.50        1.83     30.97 o 
  -2  -7  17       15.38       37.84     19.95 o 
  -1  -7  17      192.02      141.13     24.45 o 
   0  -7  17      432.03      435.48     65.81 o 
   1  -7  17      947.00     1027.10     69.68 o 
   2  -7  17       53.22       59.36     29.73 o 
   3  -7  17     2917.33     2922.85     88.39 o 
   4  -7  17     1477.14     1414.42     88.72 o 
   5  -7  17       89.31       78.72     30.97 o 
  -6  -6  17      512.07      568.53     37.02 o 
  -5  -6  17      142.93      153.80     49.84 o 
  -4  -6  17      410.37      439.15     32.24 o 
  -3  -6  17     1010.71      897.05     51.67 o 
  -2  -6  17        1.44        2.88     15.55 o 
  -1  -6  17        3.40        7.12     16.35 o 
   0  -6  17        2.22       -5.76     15.24 o 
   1  -6  17       76.18      131.19     30.00 o 
   2  -6  17     2341.41     2349.60     92.80 o 
   3  -6  17      293.47      379.02     29.70 o 
   4  -6  17     1582.55     1660.14     94.63 o 
   5  -6  17     1554.18     1584.54     91.51 o 
   6  -6  17       59.44       42.69     29.79 o 
   7  -6  17     2965.56     3108.86    135.39 o 
  -7  -5  17     1181.43     1194.17     70.27 o 
  -6  -5  17       38.64       53.22     43.66 o 
  -5  -5  17       52.36       82.82     17.59 o 
  -4  -5  17      614.66      624.94     38.07 o 
  -3  -5  17       86.28       77.66     17.87 o 
  -2  -5  17       43.97       30.49     14.70 o 
  -1  -5  17      290.98      279.23     27.66 o 
   0  -5  17       58.17       44.25     14.44 o 
   1  -5  17       11.24       20.75     26.83 o 
   2  -5  17        0.17       -2.48     14.16 o 
   3  -5  17      891.66      903.85     43.81 o 
   4  -5  17      689.03      662.89     71.40 o 
   5  -5  17      273.41      275.61     42.58 o 
   6  -5  17     2611.82     2661.40    118.83 o 
   7  -5  17      154.36      190.88     38.82 o 
  -8  -4  17     1546.57     1571.42     82.69 o 
  -7  -4  17       10.27       54.82     27.15 o 
  -6  -4  17      479.99      502.60     33.21 o 
  -5  -4  17      174.85      205.77     23.72 o 
  -4  -4  17      916.15      924.62     44.60 o 
  -3  -4  17     1712.11     1717.48     61.36 o 
  -2  -4  17       21.10       34.76     15.19 o 
  -1  -4  17      166.46      187.27     21.81 o 
   0  -4  17       10.66       28.61     13.32 o 
   1  -4  17      197.31      149.54     21.72 o 
   2  -4  17       44.05       28.67     13.88 o 
   3  -4  17       88.02       90.37     21.83 o 
   4  -4  17     1168.35     1206.31     89.04 o 
   5  -4  17      204.98      243.72     24.84 o 
   6  -4  17      523.88      548.11     49.57 o 
  -7  -3  17     1416.77     1431.74     56.59 o 
  -6  -3  17      263.45      321.37     28.19 o 
  -5  -3  17     3996.96     3963.82    240.45 o 
  -4  -3  17     3692.95     3840.04    117.54 o 
  -3  -3  17     2616.22     2712.72     77.94 o 
  -2  -3  17     2902.24     2906.32     80.59 o 
  -1  -3  17      901.14      927.55     42.45 o 
   0  -3  17     3920.59     3674.08     91.89 o 
   1  -3  17       11.99        7.96     16.83 o 
   2  -3  17      171.60      173.16     28.23 o 
   3  -3  17     1238.10     1329.37     69.63 o 
   4  -3  17       57.22       64.41     15.48 o 
   5  -3  17        7.23       53.38     15.16 o 
   6  -3  17       24.52        7.31     24.73 o 
  -9  -2  17      263.26      386.27     48.18 o 
  -8  -2  17       49.29       99.69     31.51 o 
  -7  -2  17       23.30       47.71     16.39 o 
  -6  -2  17      809.75      793.65     40.11 o 
  -5  -2  17      713.39      739.56     37.80 o 
  -4  -2  17     1050.18      983.06     43.34 o 
  -3  -2  17     8487.72     8376.06    158.12 o 
  -2  -2  17       97.96      106.14     16.75 o 
  -1  -2  17    12186.54    12036.46    539.24 o 
   0  -2  17     2854.96     2779.49     75.76 o 
   1  -2  17      824.21      936.59     40.52 o 
   2  -2  17       75.35       75.58     14.04 o 
   3  -2  17       17.31       28.50     12.85 o 
   4  -2  17       25.61       20.55     13.25 o 
   5  -2  17      480.84      506.83     29.43 o 
   6  -2  17      188.67      207.38     19.92 o 
   7  -2  17     1520.11     1504.32     74.74 o 
   8  -2  17        5.39       44.41     25.70 o 
   9  -2  17      754.53      947.50     61.94 o 
  -9  -1  17        5.36       21.72     30.76 o 
  -8  -1  17      356.31      289.06     45.38 o 
  -7  -1  17       28.59       29.57     24.73 o 
  -6  -1  17        3.45       13.20     15.25 o 
  -5  -1  17       71.63       57.12     15.86 o 
  -4  -1  17       25.77       30.53     10.56 o 
  -3  -1  17      126.70      142.23     13.88 o 
  -2  -1  17     3828.99     3815.29     71.37 o 
  -1  -1  17      678.21      712.87     26.72 o 
   0  -1  17     7168.40     7116.94     89.82 o 
   1  -1  17     4276.34     4443.23     77.17 o 
   2  -1  17     1141.08     1147.24     33.81 o 
   3  -1  17     2050.01     2165.65     49.51 o 
   4  -1  17        0.14       -8.70      8.70 o 
   5  -1  17       45.59       49.44     11.18 o 
   6  -1  17      586.32      634.51     31.90 o 
   7  -1  17      439.36      417.45     39.25 o 
   8  -1  17     2041.26     2110.39     94.20 o 
   9  -1  17      107.59       75.27     27.21 o 
  10  -1  17       17.45       95.28     32.58 o 
  -9   0  17      327.45      387.45     29.53 o 
  -8   0  17        7.70       39.81     18.23 o 
  -7   0  17       79.55       29.90     17.83 o 
  -6   0  17        4.45       10.67     11.37 o 
  -5   0  17        0.85       -0.13     11.43 o 
  -4   0  17        6.56       21.17      9.57 o 
  -3   0  17     3135.85     2854.97     60.59 o 
  -2   0  17     1082.90     1009.87     33.04 o 
  -1   0  17     2829.93     2970.48     60.52 o 
   0   0  17     1204.20     1345.44     31.37 o 
   1   0  17     2476.49     2526.30     45.51 o 
   2   0  17     5063.82     5222.64     86.06 o 
   3   0  17     1630.10     1570.06     41.06 o 
   4   0  17     1894.39     1795.16     44.41 o 
   5   0  17      162.89      190.79     18.89 o 
   6   0  17       23.26        7.91     13.33 o 
   7   0  17        4.75       -9.69     13.48 o 
   8   0  17        0.13        1.29     21.18 o 
   9   0  17      349.41      357.13     39.25 o 
  10   0  17       47.52      116.46     28.82 o 
  -9   1  17       68.62       47.21     21.11 o 
  -8   1  17      902.00      816.65     42.99 o 
  -7   1  17       15.93       39.06     35.92 o 
  -6   1  17        1.42        6.79     14.06 o 
  -5   1  17      175.88      209.21     17.72 o 
  -4   1  17      355.84      370.47     20.83 o 
  -3   1  17      566.99      587.59     26.36 o 
  -2   1  17        2.50       11.84     22.16 o 
  -1   1  17      843.69      772.91     28.14 o 
   0   1  17      799.70      754.15     27.94 o 
   1   1  17     1385.88     1388.46     32.09 o 
   2   1  17     2504.01     2536.26     53.60 o 
   3   1  17     7603.50     7243.29    107.43 o 
   4   1  17       42.10       66.54     15.66 o 
   5   1  17     1200.62     1276.99     45.83 o 
   6   1  17     2057.63     2079.85     79.25 o 
   7   1  17     2071.31     2009.00     62.34 o 
   8   1  17      128.52       95.71     23.77 o 
   9   1  17        2.91        9.46     24.95 o 
  10   1  17       71.29      155.39     31.83 o 
  -9   2  17     2285.08     2320.50     80.21 o 
  -8   2  17     1134.09     1049.59     50.09 o 
  -7   2  17      213.69      285.14     28.28 o 
  -6   2  17      998.57      904.90     44.14 o 
  -5   2  17       57.95       62.95     15.36 o 
  -4   2  17     1255.72     1149.16     55.72 o 
  -3   2  17       37.39       36.44     11.01 o 
  -2   2  17     1374.30     1397.17     40.19 o 
  -1   2  17     1499.27     1457.06     40.66 o 
   0   2  17        0.85        9.62     11.42 o 
   1   2  17       21.74       27.52      7.47 o 
   2   2  17        2.46       18.88      7.70 o 
   3   2  17      284.33      287.44     16.70 o 
   4   2  17     3576.36     3528.47     84.44 o 
   5   2  17     1098.17     1020.07     41.55 o 
   6   2  17     8408.16     8074.63    150.86 o 
   7   2  17     5437.24     5340.52    116.52 o 
   8   2  17       75.22       73.49     19.95 o 
   9   2  17       78.08       76.24     26.13 o 
  10   2  17      134.58      119.69     31.08 o 
  -9   3  17       73.73      124.47     42.26 o 
  -8   3  17     1971.36     1900.96     70.07 o 
  -7   3  17     1776.31     1754.35     65.97 o 
  -6   3  17      251.95      282.49     33.07 o 
  -5   3  17     5326.03     5112.48    117.17 o 
  -4   3  17       82.12       90.79     13.57 o 
  -3   3  17     6443.06     6430.77    104.43 o 
  -2   3  17     1042.69     1146.24     36.68 o 
  -1   3  17      759.93      736.49     43.07 o 
   0   3  17        7.88        7.01     17.34 o 
   1   3  17        2.98       10.70      7.28 o 
   2   3  17      752.43      713.19     22.70 o 
   3   3  17     1113.25     1065.90     42.28 o 
   4   3  17      359.40      322.88     24.57 o 
   5   3  17       49.98       59.76     22.10 o 
   6   3  17      355.92      383.72     25.86 o 
   7   3  17     2063.96     2056.90     64.81 o 
   8   3  17     2606.61     2570.16     76.11 o 
   9   3  17       37.99       77.27     16.63 o 
  -8   4  17       47.22       44.57     20.53 o 
  -7   4  17     1230.10     1281.80     57.07 o 
  -6   4  17     1008.49      989.03     89.31 o 
  -5   4  17      419.28      448.81     31.32 o 
  -4   4  17    10571.68    10196.75    266.26 o 
  -3   4  17       11.08       40.17     10.95 o 
  -2   4  17       14.39        7.43     12.29 o 
  -1   4  17      878.57      944.77     33.16 o 
   0   4  17        1.15       -6.12     16.91 o 
   1   4  17     1886.84     1834.12     39.22 o 
   2   4  17       31.47       27.62      8.39 o 
   3   4  17      171.90      197.74     19.75 o 
   4   4  17       25.87       32.90     11.40 o 
   5   4  17       40.99       50.11     13.31 o 
   6   4  17      146.61      146.94     18.13 o 
   7   4  17      704.54      618.21     53.71 o 
   8   4  17       67.25      108.27     18.29 o 
   9   4  17     1447.06     1552.25     81.78 o 
  -8   5  17       57.80       48.93     34.04 o 
  -7   5  17      863.22      861.34     65.06 o 
  -6   5  17      452.93      427.99     33.53 o 
  -5   5  17     7346.74     7280.82    152.12 o 
  -4   5  17      643.82      674.41     37.79 o 
  -3   5  17     5903.90     5808.39     99.19 o 
  -2   5  17     8465.64     8530.93    128.31 o 
  -1   5  17       88.07       97.46     15.96 o 
   0   5  17     1298.89     1319.62     39.46 o 
   1   5  17        6.03        0.76      7.79 o 
   2   5  17      868.15      876.50     52.97 o 
   3   5  17      876.21      909.51     39.64 o 
   4   5  17      503.59      535.74     30.53 o 
   5   5  17       53.77       53.00     13.55 o 
   6   5  17       30.71        9.94     14.62 o 
   7   5  17        4.46        5.92     13.61 o 
   8   5  17        0.71       -1.54     15.64 o 
   9   5  17       35.72       49.93     18.16 o 
  -8   6  17       11.27       52.65     21.40 o 
  -7   6  17      291.25      315.71     31.14 o 
  -6   6  17        7.61        7.40     25.16 o 
  -5   6  17        0.86       -9.30     15.08 o 
  -4   6  17      372.95      363.23     29.41 o 
  -3   6  17        7.45        7.84     14.49 o 
  -2   6  17     7576.10     7336.20    164.40 o 
  -1   6  17     3701.97     3587.09     71.92 o 
   0   6  17        3.36        4.51      9.66 o 
   1   6  17     4612.76     4693.82     71.88 o 
   2   6  17      665.11      632.98     26.99 o 
   3   6  17      738.79      781.78     49.68 o 
   4   6  17       97.13       88.32     14.95 o 
   5   6  17        7.72        6.47     17.26 o 
   6   6  17     3222.74     3101.20     85.77 o 
   7   6  17      475.16      477.80     47.10 o 
   8   6  17        4.56       26.86     16.32 o 
   9   6  17      128.93      138.60     21.63 o 
  -7   7  17       68.24       82.22     22.91 o 
  -6   7  17      101.51       31.96     19.19 o 
  -5   7  17      703.41      683.74     68.72 o 
  -4   7  17       20.28       38.36     16.61 o 
  -3   7  17       35.88       36.13     33.87 o 
  -2   7  17      795.76      720.88     60.87 o 
  -1   7  17      321.45      342.69     20.53 o 
   0   7  17     2068.31     2126.82     52.31 o 
   1   7  17       87.09       86.06     12.04 o 
   2   7  17     4323.94     4320.73     82.01 o 
   3   7  17     2501.44     2446.74    102.27 o 
   4   7  17      374.71      395.60     27.36 o 
   5   7  17       91.15       75.25     15.40 o 
   6   7  17      126.85      125.29     18.74 o 
   7   7  17       44.70       48.13     27.64 o 
   8   7  17      750.30      700.21     38.95 o 
   9   7  17        0.33       14.84     26.45 o 
  -6   8  17       10.63      -15.06     46.62 o 
  -5   8  17      118.78      111.64     21.34 o 
  -4   8  17      515.29      466.07     34.10 o 
  -3   8  17      131.99      159.18     22.38 o 
  -2   8  17       28.28       52.71     16.64 o 
  -1   8  17      339.86      341.55     20.43 o 
   0   8  17        1.78       37.28     12.46 o 
   1   8  17      541.83      525.09     24.79 o 
   2   8  17      317.26      336.69     25.09 o 
   3   8  17     3116.70     3144.23    164.26 o 
   4   8  17     2501.82     2395.48     72.85 o 
   5   8  17      308.16      281.82     26.82 o 
   6   8  17     4738.00     4528.76    131.46 o 
   7   8  17        3.41       14.95     28.60 o 
   8   8  17       91.05      130.88     37.48 o 
  -6   9  17       62.07        6.13     28.17 o 
  -5   9  17      414.34      480.25     34.12 o 
  -4   9  17       90.52      116.15     47.05 o 
  -3   9  17      193.04      211.62     24.26 o 
  -2   9  17       73.95       62.01     18.16 o 
  -1   9  17       47.40       40.46     16.31 o 
   0   9  17      306.26      330.34     26.61 o 
   1   9  17       22.43        0.16     13.45 o 
   2   9  17      205.35      251.12     27.86 o 
   3   9  17      590.29      535.44     32.09 o 
   4   9  17      568.60      506.29     31.88 o 
   5   9  17     2142.82     2073.08     70.14 o 
   6   9  17      482.35      462.64     30.90 o 
   7   9  17     1553.02     1504.69     68.61 o 
  -5  10  17     1522.66     1417.89     61.43 o 
  -4  10  17      925.53      985.59     57.91 o 
  -3  10  17       13.75       16.74     18.53 o 
  -2  10  17      652.62      606.53     37.64 o 
  -1  10  17      161.93      203.13     31.19 o 
   0  10  17        4.89       20.74     13.01 o 
   1  10  17     1342.63     1351.37     42.85 o 
   2  10  17       76.09      121.46     25.15 o 
   3  10  17      193.76      213.21     23.30 o 
   4  10  17       56.76       47.30     42.85 o 
   5  10  17      919.86      860.95     66.56 o 
   6  10  17     1497.83     1386.14     78.39 o 
  -4  11  17      630.47      673.52     41.55 o 
  -3  11  17     1436.52     1454.52     59.76 o 
  -2  11  17       21.30       -6.13     28.28 o 
  -1  11  17      134.24      124.10     30.65 o 
   0  11  17       53.16       34.27     19.57 o 
   1  11  17      174.83      217.10     27.86 o 
   2  11  17      789.97      749.83     40.15 o 
   3  11  17      313.37      309.43     27.86 o 
   4  11  17       19.81       63.41     56.24 o 
   2  12  17        0.98        4.09     29.14 o 
  -1  -8  18      270.16      285.61     41.83 o 
   0  -8  18      132.34       68.72     28.82 o 
   1  -8  18      269.13      251.63     39.79 o 
   2  -8  18       77.05       56.67     30.11 o 
  -4  -7  18       52.16       -1.83     34.84 o 
  -3  -7  18     1015.66     1034.56     62.91 o 
  -2  -7  18       86.76       79.56     29.25 o 
  -1  -7  18      220.91      237.09     55.17 o 
   0  -7  18        6.39        5.86     23.12 o 
   1  -7  18      214.20      243.49     27.74 o 
   2  -7  18     1532.56     1506.52     80.17 o 
   3  -7  18      262.31      272.27     28.61 o 
   4  -7  18      661.92      703.61     63.23 o 
  -6  -6  18        6.94       89.58     37.64 o 
  -5  -6  18       63.31       71.59     21.78 o 
  -4  -6  18      129.15      121.08     23.82 o 
  -3  -6  18      179.60      200.12     25.55 o 
  -2  -6  18      270.96      287.83     28.25 o 
  -1  -6  18      125.14      154.88     22.38 o 
   0  -6  18      278.47      316.00     28.94 o 
   1  -6  18      614.19      629.97     39.14 o 
   2  -6  18        0.80        8.46     21.99 o 
   3  -6  18      255.02      267.36     27.52 o 
   4  -6  18      302.54      357.23     48.28 o 
   5  -6  18        5.03       48.07     28.39 o 
   6  -6  18     2273.77     2319.87    115.17 o 
  -7  -5  18        2.87       31.29     35.70 o 
  -6  -5  18      476.22      421.40     33.30 o 
  -5  -5  18      484.02      462.78     32.58 o 
  -4  -5  18     1581.73     1481.68     59.58 o 
  -3  -5  18     1322.52     1265.29     54.39 o 
  -2  -5  18       45.83       93.55     18.37 o 
  -1  -5  18      432.59      435.23     30.75 o 
   0  -5  18      120.34      103.17     41.51 o 
   1  -5  18       54.74       82.18     18.07 o 
   2  -5  18      163.28      209.69     32.80 o 
   3  -5  18       27.11       15.55     16.09 o 
   4  -5  18       33.67       58.51     23.23 o 
   5  -5  18        3.37        5.48     25.49 o 
   6  -5  18      296.86      319.17     41.29 o 
  -7  -4  18      723.92      662.71     68.82 o 
  -6  -4  18      283.00      295.73     28.85 o 
  -5  -4  18      781.76      823.85     43.16 o 
  -4  -4  18     2447.62     2404.99     76.87 o 
  -3  -4  18      226.20      230.57     24.80 o 
  -2  -4  18      738.18      757.55     39.60 o 
  -1  -4  18       75.51       78.26     31.19 o 
   0  -4  18       79.97       84.19     16.44 o 
   1  -4  18       14.37        4.31     14.80 o 
   2  -4  18     1121.47     1089.48     47.36 o 
   3  -4  18       42.09       53.03     16.82 o 
   4  -4  18      129.57      152.68     20.85 o 
   5  -4  18      613.87      701.32     36.73 o 
   6  -4  18      116.36      136.79     30.33 o 
  -8  -3  18      377.30      422.51     48.82 o 
  -7  -3  18       42.41       66.89     38.55 o 
  -6  -3  18      764.98      780.84     51.19 o 
  -5  -3  18      509.41      511.58     39.14 o 
  -4  -3  18      887.14      883.39     42.75 o 
  -3  -3  18     5855.94     5917.64    129.72 o 
  -2  -3  18       80.30       81.60     17.96 o 
  -1  -3  18     1719.99     1624.72     58.58 o 
   0  -3  18     1075.58     1115.69     47.26 o 
   1  -3  18      578.17      655.53     35.17 o 
   2  -3  18      158.68      191.50     29.57 o 
   3  -3  18      779.16      774.98     38.91 o 
   4  -3  18       52.43       47.34     14.54 o 
   5  -3  18      618.64      560.53     33.02 o 
   6  -3  18      212.96      289.27     39.68 o 
  -8  -2  18      230.94      310.03     42.80 o 
  -7  -2  18       46.34       56.93     46.94 o 
  -6  -2  18       55.01       79.40     35.59 o 
  -5  -2  18      183.95      215.26     23.01 o 
  -4  -2  18        5.29       14.72     14.04 o 
  -3  -2  18      165.74      217.76     33.55 o 
  -2  -2  18     5021.27     5030.65    113.41 o 
  -1  -2  18      468.84      525.95     85.97 o 
   0  -2  18     3963.34     3889.28     94.45 o 
   1  -2  18     2578.27     2751.99     76.36 o 
   2  -2  18      119.07      114.06     16.41 o 
   3  -2  18     1553.33     1525.06     53.76 o 
   4  -2  18       26.39       21.88     13.52 o 
   5  -2  18      249.72      261.72     23.14 o 
   6  -2  18      564.05      580.48     45.38 o 
  -9  -1  18       15.12       58.50     36.35 o 
  -8  -1  18       87.77       94.63     30.54 o 
  -7  -1  18       12.64       32.91     24.20 o 
  -6  -1  18        3.38       26.48     15.83 o 
  -5  -1  18       16.41       30.07     15.42 o 
  -4  -1  18      891.06      831.94     39.61 o 
  -3  -1  18     1116.85     1060.86     44.76 o 
  -2  -1  18      233.03      264.06     17.34 o 
  -1  -1  18     2151.79     2207.71     51.44 o 
   0  -1  18      163.37      269.07     32.85 o 
   1  -1  18      198.04      339.56     18.44 o 
   2  -1  18     9536.70     8952.36    128.18 o 
   3  -1  18       38.14       64.82     11.15 o 
   4  -1  18     2790.30     2730.50     58.67 o 
   5  -1  18     1180.32     1128.06     35.68 o 
   6  -1  18       31.34       49.72     14.33 o 
   7  -1  18       76.11       71.40     23.12 o 
   8  -1  18       28.67       84.85     24.95 o 
   9  -1  18        2.72       64.74     28.28 o 
  -9   0  18      502.65      539.72     51.51 o 
  -8   0  18      214.26      264.06     27.16 o 
  -7   0  18      195.47      244.33     24.62 o 
  -6   0  18      333.13      301.18     26.66 o 
  -5   0  18      100.95      108.70     13.81 o 
  -4   0  18        2.78       -7.32      9.74 o 
  -3   0  18     3124.63     3036.04     82.30 o 
  -2   0  18      382.16      446.77     21.81 o 
  -1   0  18      286.79      304.35     18.17 o 
   0   0  18      610.99      520.78     19.51 o 
   1   0  18       18.43       29.30      7.87 o 
   2   0  18      968.17     1004.00     32.16 o 
   3   0  18     5512.56     5409.46     90.02 o 
   4   0  18      100.40      107.02     12.82 o 
   5   0  18     3971.66     3633.88     91.67 o 
   6   0  18      800.90      797.40     37.44 o 
   7   0  18      955.29      980.37     42.13 o 
   8   0  18      307.91      433.58     43.55 o 
   9   0  18        0.21      -25.49     25.49 o 
  -9   1  18     2277.48     2253.69     77.95 o 
  -8   1  18     1411.46     1358.82     58.24 o 
  -7   1  18      159.97      172.69     52.58 o 
  -6   1  18      210.10      180.66     22.38 o 
  -5   1  18      142.64      141.39     25.52 o 
  -4   1  18      111.73      107.85     16.55 o 
  -3   1  18      774.54      792.93     30.45 o 
  -2   1  18      306.16      279.14     17.92 o 
  -1   1  18     1834.69     1799.67     46.12 o 
   0   1  18      389.10      404.48     15.76 o 
   1   1  18       56.61       49.01      9.58 o 
   2   1  18      416.76      440.04     21.29 o 
   3   1  18      185.08      165.86     14.90 o 
   4   1  18     2328.36     2170.49     62.98 o 
   5   1  18     1556.12     1527.43     52.40 o 
   6   1  18     4197.23     4061.30     99.26 o 
   7   1  18     5476.52     5420.56    117.95 o 
   8   1  18      138.29      141.73     27.21 o 
   9   1  18      620.83      664.57     52.80 o 
  -9   2  18      190.18      201.81     26.61 o 
  -8   2  18     1841.33     1682.86     86.35 o 
  -7   2  18      675.01      619.92     37.79 o 
  -6   2  18        7.62       34.58     23.07 o 
  -5   2  18     2340.38     2377.78     73.98 o 
  -4   2  18      996.66     1001.38     37.59 o 
  -3   2  18      486.21      435.67     29.26 o 
  -2   2  18      267.23      290.64     19.01 o 
  -1   2  18       89.39      111.61     13.38 o 
   0   2  18      304.21      340.37     20.17 o 
   1   2  18     1148.82     1229.84     31.08 o 
   2   2  18      461.22      482.55     18.74 o 
   3   2  18       92.71      112.46     12.39 o 
   4   2  18        9.13        4.81     11.60 o 
   5   2  18     1413.91     1356.67     49.77 o 
   6   2  18     1406.53     1406.10     51.90 o 
   7   2  18     3366.23     3228.10    217.28 o 
   8   2  18     4715.98     4657.28    110.98 o
[truncated: 78,402 more chars]
